# Supplementary material for: PMMA bone cement containing long releasing silica-based chlorhexidine nanocarriers
Source: PLoS One. 2021 Sep 29;16(9):e0257947. doi: 10.1371/journal.pone.0257947 (PMC8480893; doi:10.1371/journal.pone.0257947)
Supplement: S1 Data — (XLSX) [file pone.0257947.s002.xlsx]

## Sheet: Diameter
Diameter	NP type
46	uncoated
55	uncoated
58	uncoated
57	uncoated
63	uncoated
45	uncoated
41	uncoated
66	uncoated
67	uncoated
41	uncoated
60	uncoated
56	uncoated
49	uncoated
56	uncoated
47	uncoated
59	uncoated
54	uncoated
48	uncoated
58	uncoated
61	uncoated
63	uncoated
54	uncoated
54	uncoated
51	uncoated
52	uncoated
67	uncoated
69	uncoated
65	uncoated
64	uncoated
59	uncoated
51	uncoated
52	uncoated
48	uncoated
50	uncoated
39	uncoated
46	uncoated
43	uncoated
69	uncoated
45	uncoated
48	uncoated
49	uncoated
48	uncoated
54	uncoated
46	uncoated
60	uncoated
60	uncoated
49	uncoated
64	uncoated
64	uncoated
53	uncoated
54	uncoated
45	uncoated
66	uncoated
37	uncoated
59	uncoated
58	uncoated
66	uncoated
55	uncoated
59	uncoated
51	uncoated
63	uncoated
59	uncoated
56	uncoated
51	uncoated
59	uncoated
64	uncoated
69	uncoated
52	uncoated
49	uncoated
57	uncoated
58	uncoated
49	uncoated
44	uncoated
62	uncoated
49	uncoated
64	uncoated
53	uncoated
64	uncoated
55	uncoated
47	uncoated
69	uncoated
54	uncoated
65	uncoated
49	uncoated
53	uncoated
44	uncoated
52	uncoated
61	uncoated
52	uncoated
40	uncoated
51	uncoated
60	uncoated
52	uncoated
67	uncoated
65	uncoated
60	uncoated
48	uncoated
55	uncoated
60	uncoated
47	uncoated
60	uncoated
55	uncoated
62	uncoated
54	uncoated
53	uncoated
45	uncoated
65	uncoated
70	uncoated
43	uncoated
63	uncoated
38	uncoated
62	uncoated
59	uncoated
27	uncoated
48	uncoated
67	uncoated
53	uncoated
56	uncoated
57	uncoated
60	uncoated
66	uncoated
51	uncoated
51	uncoated
44	uncoated
50	uncoated
57	uncoated
58	uncoated
54	uncoated
54	uncoated
80	uncoated
59	uncoated
51	uncoated
35	uncoated
44	uncoated
46	uncoated
47	uncoated
61	uncoated
49	uncoated
50	uncoated
55	uncoated
54	uncoated
43	uncoated
49	uncoated
59	uncoated
50	uncoated
56	uncoated
53	uncoated
48	uncoated
64	uncoated
71	uncoated
71	QL10
67	QL10
70	QL10
75	QL10
80	QL10
61	QL10
77	QL10
61	QL10
65	QL10
76	QL10
59	QL10
54	QL10
68	QL10
58	QL10
61	QL10
86	QL10
66	QL10
62	QL10
68	QL10
69	QL10
71	QL10
73	QL10
71	QL10
66	QL10
64	QL10
66	QL10
67	QL10
78	QL10
59	QL10
59	QL10
68	QL10
67	QL10
68	QL10
68	QL10
69	QL10
71	QL10
68	QL10
68	QL10
64	QL10
69	QL10
65	QL10
70	QL10
68	QL10
73	QL10
68	QL10
69	QL10
71	QL10
54	QL10
67	QL10
75	QL10
71	QL10
61	QL10
65	QL10
67	QL10
60	QL10
68	QL10
67	QL10
64	QL10
70	QL10
64	QL10
68	QL10
67	QL10
68	QL10
62	QL10
76	QL10
61	QL10
58	QL10
62	QL10
68	QL10
67	QL10
75	QL10
63	QL10
71	QL10
62	QL10
64	QL10
67	QL10
57	QL10
64	QL10
76	QL10
67	QL10
73	QL10
58	QL10
62	QL10
69	QL10
70	QL10
68	QL10
65	QL10
64	QL10
67	QL10
74	QL10
69	QL10
63	QL10
58	QL10
65	QL10
62	QL10
71	QL10
69	QL10
67	QL10
63	QL10
54	QL10
62	QL10
54	QL10
68	QL10
76	QL10
64	QL10
70	QL10
72	QL10
62	QL10
63	QL10
58	QL10
68	QL10
65	QL10
62	QL10
65	QL10
66	QL10
69	QL10
73	QL10
66	QL10
64	QL10
75	QL10
68	QL10
60	QL10
62	QL10
63	QL10
66	QL10
67	QL10
60	QL10
60	QL10
69	QL10
68	QL10
61	QL10
67	QL10
68	QL10
57	QL10
75	QL10
66	QL10
78	QL10
66	QL10
60	QL10
70	QL10
61	QL10
70	QL10
61	QL10
75	QL10
59	QL10
74	QL10
73	QL10
62	QL10
71	QL10
69	QL10

## Sheet: TGA
Temp	%Organic	factors
39.45	100	Si-NH2
70.29	97.3335	Si-NH2
103.53	93.6522	Si-NH2
138.04	91.7978	Si-NH2
173.24	91.2224	Si-NH2
208.3	90.7653	Si-NH2
243.38	90.2709	Si-NH2
278.21	89.7797	Si-NH2
313	89.1816	Si-NH2
347.85	87.4212	Si-NH2
381.98	85.9623	Si-NH2
416.09	84.6671	Si-NH2
450.17	83.5551	Si-NH2
483.92	82.7187	Si-NH2
518.01	82.0428	Si-NH2
552.15	81.3798	Si-NH2
586.02	80.9486	Si-NH2
620.03	80.6584	Si-NH2
654.06	80.4429	Si-NH2
687.51	80.2921	Si-NH2
721.11	80.1867	Si-NH2
754.91	80.0716	Si-NH2
37.64	99.2322	QL1
67.01	96.4629	QL1
99.37	93.2838	QL1
132.55	91.6177	QL1
165.94	90.7081	QL1
199.61	89.5035	QL1
233.24	87.8037	QL1
266.99	86.3357	QL1
300.61	85.2865	QL1
334.07	84.4399	QL1
367.56	83.5348	QL1
400.6	82.4316	QL1
433.43	81.2473	QL1
466.23	80.2342	QL1
499.11	79.3583	QL1
532.03	78.568	QL1
565	77.8543	QL1
598.18	77.1969	QL1
631.39	76.562	QL1
664.64	75.9451	QL1
698.36	75.4227	QL1
722.16	75.1165	QL1
756.04	74.9319	QL1
35.48	99.4311	QL3
63.71	96.9428	QL3
95.93	93.6366	QL3
129.11	91.7753	QL3
162.45	90.8478	QL3
196.17	89.4738	QL3
229.8	87.0607	QL3
263.55	84.5961	QL3
297.2	83.2006	QL3
330.66	82.0348	QL3
364.15	80.8004	QL3
397.29	79.4414	QL3
430.17	78.0566	QL3
462.93	76.8995	QL3
495.79	75.9183	QL3
528.69	75.051	QL3
561.62	74.2201	QL3
594.78	73.4065	QL3
628	72.5542	QL3
661.23	71.6696	QL3
694.95	70.8109	QL3
728.76	70.0595	QL3
752.67	69.4068	QL3
33.72	99.6241	QL5
60.58	97.1334	QL5
92.7	93.7324	QL5
125.89	92.0038	QL5
159.17	91.165	QL5
192.91	89.8277	QL5
226.53	86.0814	QL5
260.28	82.1306	QL5
293.96	80.1207	QL5
327.46	78.6376	QL5
360.97	77.0035	QL5
394.14	75.1598	QL5
427.05	73.2803	QL5
459.82	71.7895	QL5
492.62	70.6286	QL5
525.47	69.6952	QL5
558.36	68.8258	QL5
591.48	67.9461	QL5
624.58	66.9897	QL5
657.79	65.9311	QL5
691.42	64.8289	QL5
725.21	63.714	QL5
759.1	62.6579	QL5
32.42	99.6442	QL7
57.38	97.0167	QL7
89.39	93.3826	QL7
122.53	91.564	QL7
155.74	90.898	QL7
189.48	89.7181	QL7
223.1	85.564	QL7
256.87	79.7829	QL7
290.56	76.8026	QL7
324.06	74.8837	QL7
357.62	72.8462	QL7
390.89	70.6049	QL7
423.82	68.3727	QL7
456.58	66.542	QL7
489.34	65.1796	QL7
522.22	64.0574	QL7
555.11	62.9809	QL7
588.22	61.8344	QL7
621.4	60.5815	QL7
654.54	59.2251	QL7
688.06	57.8566	QL7
721.9	56.5459	QL7
755.82	55.439	QL7
31.76	99.9041	QL10
54.37	97.1262	QL10
86.27	93.5304	QL10
119.31	91.8947	QL10
152.46	91.1409	QL10
186.18	89.8296	QL10
219.78	85.183	QL10
253.53	77.3244	QL10
287.24	73.1302	QL10
320.73	70.7041	QL10
354.27	68.2414	QL10
387.58	65.5595	QL10
420.55	62.7907	QL10
453.37	60.5017	QL10
486.14	58.7746	QL10
519.02	57.4359	QL10
551.89	56.2114	QL10
584.96	54.8819	QL10
618.15	53.4335	QL10
651.31	51.8436	QL10
684.78	50.1576	QL10
718.45	48.4626	QL10
752.32	46.9046	QL10

## Sheet: Chlorhexidine release
day	release	SD	type	pH
1	14.8181	1.22495	QL1	pH7
2	32.0516	22.5949	QL1	pH7
3	46.34	22.7525	QL1	pH7
4	60.9836	22.7922	QL1	pH7
5	75.7727	22.9002	QL1	pH7
6	90.0564	22.954	QL1	pH7
7	104.101	23.0717	QL1	pH7
8	118.456	24.6044	QL1	pH7
9	132.371	24.7172	QL1	pH7
10	143.515	24.7172	QL1	pH7
1	85.9395	4.50623	QL3	pH7
2	144.907	5.70252	QL3	pH7
3	193.022	5.70895	QL3	pH7
4	237.85	9.5356	QL3	pH7
5	272.553	11.0539	QL3	pH7
6	304.621	11.7623	QL3	pH7
7	329.508	12.5168	QL3	pH7
8	364.07	13.7085	QL3	pH7
9	396.006	14.3579	QL3	pH7
10	429.84	15.4607	QL3	pH7
11	460.205	16.3576	QL3	pH7
12	490.979	18.331	QL3	pH7
13	516.37	19.1554	QL3	pH7
14	543.258	20.6484	QL3	pH7
15	570.147	22.1414	QL3	pH7
16	593.699	23.5269	QL3	pH7
17	613.913	25.102	QL3	pH7
18	634.127	26.6771	QL3	pH7
19	652.283	27.7507	QL3	pH7
20	669.97	29.1277	QL3	pH7
21	684.394	30.0552	QL3	pH7
22	713.662	46.39	QL3	pH7
23	727.517	47.4347	QL3	pH7
24	740.569	47.8456	QL3	pH7
25	753.119	49.063	QL3	pH7
26	770.421	50.1236	QL3	pH7
27	782.787	50.6789	QL3	pH7
28	782.787	50.6789	QL3	pH7
29	782.787	50.6789	QL3	pH7
30	782.787	50.6789	QL3	pH7
1	60.1521	1.32838	QL5	pH7
2	113.877	7.87053	QL5	pH7
3	161.692	9.70005	QL5	pH7
4	209.103	9.85358	QL5	pH7
5	245.984	13.4587	QL5	pH7
6	284.429	13.918	QL5	pH7
7	312.702	14.3574	QL5	pH7
8	355.553	16.561	QL5	pH7
9	399.788	17.1964	QL5	pH7
10	450.63	18.7341	QL5	pH7
11	493.889	19.1391	QL5	pH7
12	545.144	26.9273	QL5	pH7
13	585.249	30.9327	QL5	pH7
14	626.651	32.8208	QL5	pH7
15	668.053	34.7088	QL5	pH7
16	707.337	35.8276	QL5	pH7
17	744.503	38.4984	QL5	pH7
18	781.669	41.1693	QL5	pH7
19	817.965	43.1999	QL5	pH7
20	862.829	51.4318	QL5	pH7
21	892.599	64.8766	QL5	pH7
22	928.409	68.2942	QL5	pH7
23	962.597	69.4346	QL5	pH7
24	993.287	80.4602	QL5	pH7
25	1029.65	83.8389	QL5	pH7
26	1064.98	84.8534	QL5	pH7
27	1101.15	87.6654	QL5	pH7
28	1138.57	89.7819	QL5	pH7
29	1172.11	90.7397	QL5	pH7
30	1212.32	92.6691	QL5	pH7
31	1249.02	95.7315	QL5	pH7
32	1285.76	96.0369	QL5	pH7
33	1320.67	98.4749	QL5	pH7
34	1357.45	101.246	QL5	pH7
35	1389.01	103.789	QL5	pH7
36	1429.14	108.05	QL5	pH7
37	1455.61	117.477	QL5	pH7
38	1481.35	129.235	QL5	pH7
39	1517.86	131.799	QL5	pH7
40	1549.74	134.216	QL5	pH7
41	1584.73	135.82	QL5	pH7
42	1610.28	137.157	QL5	pH7
43	1642.83	139.881	QL5	pH7
44	1671.7	141.058	QL5	pH7
45	1698.67	149.784	QL5	pH7
46	1726.38	159.371	QL5	pH7
47	1754.06	162.438	QL5	pH7
48	1782.73	163.096	QL5	pH7
49	1811.01	164.122	QL5	pH7
50	1839.6	166.516	QL5	pH7
51	1879.08	169.405	QL5	pH7
52	1903.34	171	QL5	pH7
53	1928.21	172.264	QL5	pH7
54	1952.84	173.337	QL5	pH7
55	1977.88	174.648	QL5	pH7
56	2000.05	177.475	QL5	pH7
57	2026.64	181.745	QL5	pH7
58	2049.21	183.617	QL5	pH7
59	2070.5	185.155	QL5	pH7
60	2089.81	185.282	QL5	pH7
61	2107.93	187.867	QL5	pH7
62	2125.18	190.059	QL5	pH7
63	2140.41	190.386	QL5	pH7
64	2157.78	191.238	QL5	pH7
65	2174.12	191.699	QL5	pH7
1	60.1521	1.32838	QL7	pH7
2	114.992	1.74937	QL7	pH7
3	167.274	10.4979	QL7	pH7
4	223.321	13.912	QL7	pH7
5	269.509	16.3795	QL7	pH7
6	324.445	25.7452	QL7	pH7
7	379.827	33.2157	QL7	pH7
8	430.962	33.5716	QL7	pH7
9	486.61	38.0188	QL7	pH7
10	549.644	40.1421	QL7	pH7
11	604.618	45.7666	QL7	pH7
12	664.258	49.8706	QL7	pH7
13	715.773	57.7781	QL7	pH7
14	775.912	65.7979	QL7	pH7
15	836.052	73.8178	QL7	pH7
16	889.256	77.6757	QL7	pH7
17	935.526	79.3265	QL7	pH7
18	981.796	80.9774	QL7	pH7
19	1030.19	85.9348	QL7	pH7
20	1080.28	87.1494	QL7	pH7
21	1117.01	88.2336	QL7	pH7
22	1162.76	94.3761	QL7	pH7
23	1206.17	97.9706	QL7	pH7
24	1235.1	108.854	QL7	pH7
25	1279.66	113.097	QL7	pH7
26	1321.71	117.131	QL7	pH7
27	1363.87	123.72	QL7	pH7
28	1406.15	128.281	QL7	pH7
29	1448.66	136.542	QL7	pH7
30	1492.7	142.006	QL7	pH7
31	1533.52	150.056	QL7	pH7
32	1578.55	157.317	QL7	pH7
33	1617.81	163.851	QL7	pH7
34	1659.83	168.036	QL7	pH7
35	1700.19	173.284	QL7	pH7
36	1745.84	183.73	QL7	pH7
37	1788.39	190.673	QL7	pH7
38	1825.73	195.68	QL7	pH7
39	1871.29	204.131	QL7	pH7
40	1910.8	207.155	QL7	pH7
41	1946.18	213.104	QL7	pH7
42	1974.76	219.076	QL7	pH7
43	2003.34	225.048	QL7	pH7
44	2038.6	230.345	QL7	pH7
45	2078.98	235.406	QL7	pH7
46	2112.98	241.784	QL7	pH7
47	2138.84	250.107	QL7	pH7
48	2168.49	256.763	QL7	pH7
49	2199.03	267.513	QL7	pH7
50	2228.33	276.785	QL7	pH7
51	2268.29	296.947	QL7	pH7
52	2299.87	312.912	QL7	pH7
53	2325.05	322.718	QL7	pH7
54	2351.07	334.785	QL7	pH7
55	2378.4	348.534	QL7	pH7
56	2403.85	361.802	QL7	pH7
57	2439.61	363.329	QL7	pH7
58	2463.52	365.352	QL7	pH7
59	2490.38	368.654	QL7	pH7
60	2508.85	379.019	QL7	pH7
61	2528.23	379.197	QL7	pH7
62	2546.15	382.534	QL7	pH7
63	2575.57	391.692	QL7	pH7
64	2599.67	396.52	QL7	pH7
65	2622.86	401.348	QL7	pH7
1	93.0509	6.63464	QL10	pH7
2	157.12	13.0456	QL10	pH7
3	213.39	15.0968	QL10	pH7
4	272.445	16.6205	QL10	pH7
5	324.811	17.3082	QL10	pH7
6	379.095	17.8465	QL10	pH7
7	443.666	21.309	QL10	pH7
8	500.104	22.6851	QL10	pH7
9	565.756	30.1038	QL10	pH7
10	637.661	35.0071	QL10	pH7
11	703.478	37.8591	QL10	pH7
12	769.101	38.5545	QL10	pH7
13	823.373	40.2479	QL10	pH7
14	881.489	46.6706	QL10	pH7
15	939.605	53.0933	QL10	pH7
16	992.91	55.935	QL10	pH7
17	1041.41	60.5439	QL10	pH7
18	1089.9	65.1527	QL10	pH7
19	1147.37	76.2342	QL10	pH7
20	1203.39	81.1308	QL10	pH7
21	1234.63	101.418	QL10	pH7
22	1261.49	108.393	QL10	pH7
23	1306.46	124.77	QL10	pH7
24	1361.65	132.12	QL10	pH7
25	1414.19	136.565	QL10	pH7
26	1466.43	139.12	QL10	pH7
27	1519.72	143.702	QL10	pH7
28	1567.63	144.787	QL10	pH7
29	1621.91	147.816	QL10	pH7
30	1673.72	152.26	QL10	pH7
31	1726.93	155.866	QL10	pH7
32	1782.36	159.879	QL10	pH7
33	1829.88	165.504	QL10	pH7
34	1888.1	170.475	QL10	pH7
35	1937.32	179.593	QL10	pH7
36	1997.22	185.573	QL10	pH7
37	2047.46	188.624	QL10	pH7
38	2091.2	193.767	QL10	pH7
39	2140.13	196.091	QL10	pH7
40	2188.66	200.903	QL10	pH7
41	2238.6	210.217	QL10	pH7
42	2262.83	214.623	QL10	pH7
43	2287.06	219.029	QL10	pH7
44	2329.98	225.781	QL10	pH7
45	2352.45	226.763	QL10	pH7
46	2375.04	232.758	QL10	pH7
47	2409.45	240.835	QL10	pH7
48	2447.47	249.564	QL10	pH7
49	2488.33	256.261	QL10	pH7
50	2532.43	259.17	QL10	pH7
51	2578.2	264.721	QL10	pH7
52	2612.08	269.867	QL10	pH7
53	2640.78	274.53	QL10	pH7
54	2670.7	280.108	QL10	pH7
55	2702.49	287.801	QL10	pH7
56	2726.51	291.162	QL10	pH7
57	2757.4	304.929	QL10	pH7
58	2778.01	311.716	QL10	pH7
59	2802.85	323.813	QL10	pH7
60	2818.21	328.925	QL10	pH7
61	2832.99	334.072	QL10	pH7
62	2845.34	335.776	QL10	pH7
63	2864.02	344.793	QL10	pH7
64	2881.34	353.526	QL10	pH7
65	2896.85	359.702	QL10	pH7
66	2912.48	366.057	QL10	pH7
67	2912.48	366.057	QL10	pH7
68	2912.48	366.057	QL10	pH7
69	2912.48	366.057	QL10	pH7
70	2912.48	366.057	QL10	pH7
1	21.1544	0.818254	QL1	pH5
2	33.5965	32.4507	QL1	pH5
3	47.1523	32.4932	QL1	pH5
4	60.7543	32.5464	QL1	pH5
5	74.4203	32.6294	QL1	pH5
6	87.9366	32.7335	QL1	pH5
7	101.539	32.8037	QL1	pH5
8	115.055	32.8548	QL1	pH5
9	128.542	32.9197	QL1	pH5
10	139.687	32.9197	QL1	pH5
11	150.831	32.9197	QL1	pH5
12	161.975	32.9197	QL1	pH5
13	173.119	32.9197	QL1	pH5
14	173.119	32.9197	QL1	pH5
15	173.119	32.9197	QL1	pH5
1	29.9214	8.2162	QL3	pH5
2	89.8795	8.41098	QL3	pH5
3	132.293	9.81397	QL3	pH5
4	166.82	11.7724	QL3	pH5
5	192.786	12.4522	QL3	pH5
6	218.244	13.6209	QL3	pH5
7	247.78	14.7557	QL3	pH5
8	277.745	15.7968	QL3	pH5
9	303.555	16.7013	QL3	pH5
10	330.594	17.3032	QL3	pH5
11	357.296	19.8381	QL3	pH5
12	381.604	21.6004	QL3	pH5
13	401.212	22.7517	QL3	pH5
14	423.893	33.9266	QL3	pH5
15	446.575	45.1016	QL3	pH5
16	467.085	50.7902	QL3	pH5
17	485.425	50.9931	QL3	pH5
18	503.765	51.196	QL3	pH5
19	522.373	52.1503	QL3	pH5
20	541.449	52.9345	QL3	pH5
21	576.708	69.6458	QL3	pH5
22	593.558	69.9984	QL3	pH5
23	610.493	70.3051	QL3	pH5
24	633.97	82.5214	QL3	pH5
25	651.272	83.582	QL3	pH5
26	667.671	84.4749	QL3	pH5
27	683.334	85.5001	QL3	pH5
28	699.113	85.6265	QL3	pH5
29	714.257	86.2296	QL3	pH5
30	730.254	87.0111	QL3	pH5
31	744.745	87.3053	QL3	pH5
32	759.152	87.8643	QL3	pH5
33	759.152	87.8643	QL3	pH5
34	759.152	87.8643	QL3	pH5
35	759.152	87.8643	QL3	pH5
1	93.3562	0.442799	QL5	pH5
2	147.985	2.4737	QL5	pH5
3	189.962	3.0842	QL5	pH5
4	222.858	3.2856	QL5	pH5
5	249.572	3.44625	QL5	pH5
6	273.814	4.11783	QL5	pH5
7	305.566	6.82436	QL5	pH5
8	330.625	9.79202	QL5	pH5
9	356.561	14.2543	QL5	pH5
10	384.947	16.9639	QL5	pH5
11	411.434	18.104	QL5	pH5
12	438.253	21.4421	QL5	pH5
13	455.14	26.4249	QL5	pH5
14	475.012	34.4291	QL5	pH5
15	494.884	42.4334	QL5	pH5
16	514.542	46.447	QL5	pH5
17	533.986	47.8258	QL5	pH5
18	553.43	49.2047	QL5	pH5
19	573.042	50.476	QL5	pH5
20	595.348	52.4089	QL5	pH5
21	615.663	53.3351	QL5	pH5
22	635.542	54.7154	QL5	pH5
23	658.953	67.0587	QL5	pH5
24	696.504	87.9084	QL5	pH5
25	717.07	88.662	QL5	pH5
26	737.618	91.5356	QL5	pH5
27	759.54	92.7176	QL5	pH5
28	778.616	93.9606	QL5	pH5
29	798.663	95.6773	QL5	pH5
30	819.379	97.187	QL5	pH5
31	838.539	98.354	QL5	pH5
32	859.205	99.0663	QL5	pH5
33	881.176	104.218	QL5	pH5
34	900.771	106.364	QL5	pH5
35	919.663	109.243	QL5	pH5
36	940.463	111.092	QL5	pH5
37	959.339	112.506	QL5	pH5
38	974.917	113.815	QL5	pH5
39	987.852	114.697	QL5	pH5
40	1006.39	115.771	QL5	pH5
41	1025.4	118.312	QL5	pH5
42	1050.95	119.649	QL5	pH5
43	1062.1	119.649	QL5	pH5
44	1082.05	121.412	QL5	pH5
45	1102.76	124.144	QL5	pH5
46	1121.49	125.411	QL5	pH5
47	1158.18	128.063	QL5	pH5
48	1179.07	128.264	QL5	pH5
49	1199.38	130.119	QL5	pH5
50	1218.54	132.264	QL5	pH5
51	1242.62	133.209	QL5	pH5
52	1259.44	133.998	QL5	pH5
53	1277.61	134.625	QL5	pH5
54	1294.48	135.15	QL5	pH5
55	1316.57	136.244	QL5	pH5
56	1334.14	137.252	QL5	pH5
57	1351.49	139.747	QL5	pH5
58	1368.24	144.267	QL5	pH5
59	1385.56	145.876	QL5	pH5
60	1403.8	149.378	QL5	pH5
61	1419.9	151.641	QL5	pH5
62	1437.42	153.804	QL5	pH5
63	1450.92	155.902	QL5	pH5
64	1467.66	156.293	QL5	pH5
65	1483.93	156.364	QL5	pH5
66	1499.66	157.748	QL5	pH5
67	1517.76	158.92	QL5	pH5
68	1517.76	158.92	QL5	pH5
69	1517.76	158.92	QL5	pH5
70	1517.76	158.92	QL5	pH5
1	90.164	17.6236	QL7	pH5
2	150.194	19.1388	QL7	pH5
3	199.117	20.4705	QL7	pH5
4	236.983	21.6516	QL7	pH5
5	265.504	23.9805	QL7	pH5
6	294.032	25.8787	QL7	pH5
7	327.743	27.1221	QL7	pH5
8	363	27.3551	QL7	pH5
9	398.856	30.9396	QL7	pH5
10	433.535	32.4337	QL7	pH5
11	464.387	32.8405	QL7	pH5
12	496.469	34.1343	QL7	pH5
13	525.512	38.7889	QL7	pH5
14	546.446	39.6658	QL7	pH5
15	567.381	40.5427	QL7	pH5
16	591.779	41.7621	QL7	pH5
17	619.641	43.3241	QL7	pH5
18	647.503	44.886	QL7	pH5
19	675.29	48.2585	QL7	pH5
20	703.453	51.5244	QL7	pH5
21	730.637	52.4119	QL7	pH5
22	752.499	59.6892	QL7	pH5
23	790.226	68.2445	QL7	pH5
24	822.18	77.0837	QL7	pH5
25	848.736	78.5747	QL7	pH5
26	876.974	79.1782	QL7	pH5
27	908.426	86.5975	QL7	pH5
28	932.773	87.9465	QL7	pH5
29	961.489	91.8514	QL7	pH5
30	985.761	92.4549	QL7	pH5
31	1011.94	93.0583	QL7	pH5
32	1045.2	95.7918	QL7	pH5
33	1075.85	99.2352	QL7	pH5
34	1103.73	99.5547	QL7	pH5
35	1129.91	102.004	QL7	pH5
36	1154.61	105.554	QL7	pH5
37	1181.32	105.554	QL7	pH5
38	1206.62	109.672	QL7	pH5
39	1232.63	114.571	QL7	pH5
40	1252.66	116.559	QL7	pH5
41	1273.24	116.559	QL7	pH5
42	1292.59	128.167	QL7	pH5
43	1303.74	128.167	QL7	pH5
44	1327.91	130.829	QL7	pH5
45	1360.04	136.012	QL7	pH5
46	1391.44	148.543	QL7	pH5
47	1439.16	156.176	QL7	pH5
48	1464.76	156.531	QL7	pH5
49	1495.31	161.465	QL7	pH5
50	1526.05	164.27	QL7	pH5
51	1557	170.198	QL7	pH5
52	1577.94	170.837	QL7	pH5
53	1600.58	172.328	QL7	pH5
54	1619.05	172.967	QL7	pH5
55	1641.74	173.393	QL7	pH5
56	1663.63	175.097	QL7	pH5
57	1685.99	176.268	QL7	pH5
58	1711.55	179.463	QL7	pH5
59	1728.97	180.528	QL7	pH5
60	1743.98	181.451	QL7	pH5
61	1764.01	184.788	QL7	pH5
62	1781.78	185.143	QL7	pH5
63	1805	190.858	QL7	pH5
64	1826.58	194.053	QL7	pH5
65	1845.73	197.284	QL7	pH5
66	1862.68	198.313	QL7	pH5
67	1881.45	204.135	QL7	pH5
68	1881.45	204.135	QL7	pH5
69	1881.45	204.135	QL7	pH5
70	1881.45	204.135	QL7	pH5
1	79.4546	3.4337	QL10	pH5
2	133.568	8.19771	QL10	pH5
3	176.866	12.3644	QL10	pH5
4	210.794	12.8622	QL10	pH5
5	241.332	15.3165	QL10	pH5
6	271.941	18.7402	QL10	pH5
7	301.748	21.1784	QL10	pH5
8	330.957	21.8595	QL10	pH5
9	358.846	22.6267	QL10	pH5
10	391.133	24.2484	QL10	pH5
11	423.291	27.6227	QL10	pH5
12	454.297	31.1184	QL10	pH5
13	478.657	34.3705	QL10	pH5
14	508.645	44.1436	QL10	pH5
15	538.633	53.9168	QL10	pH5
16	567.809	57.5964	QL10	pH5
17	596.173	60.0103	QL10	pH5
18	624.536	62.4243	QL10	pH5
19	650.44	66.2582	QL10	pH5
20	678.277	68.6366	QL10	pH5
21	700.968	76.0914	QL10	pH5
22	727.474	77.0144	QL10	pH5
23	756.616	82.5878	QL10	pH5
24	788.143	82.5878	QL10	pH5
25	816.532	89.5811	QL10	pH5
26	844.017	89.6876	QL10	pH5
27	872.908	91.427	QL10	pH5
28	899.139	93.8055	QL10	pH5
29	929.611	94.1605	QL10	pH5
30	960.811	100.444	QL10	pH5
31	989.577	106.621	QL10	pH5
32	1025.04	106.656	QL10	pH5
33	1052.25	109.496	QL10	pH5
34	1086.62	113.862	QL10	pH5
35	1109.38	130.299	QL10	pH5
36	1145.75	131.47	QL10	pH5
37	1169.95	142.333	QL10	pH5
38	1189.68	154.473	QL10	pH5
39	1208.81	165.762	QL10	pH5
40	1227.48	176.412	QL10	pH5
41	1245.88	186.671	QL10	pH5
42	1257.02	186.671	QL10	pH5
43	1268.17	186.671	QL10	pH5
44	1290.23	202.113	QL10	pH5
45	1311.77	216.81	QL10	pH5
46	1337.47	237.399	QL10	pH5
47	1369.2	266.509	QL10	pH5
48	1391.99	282.98	QL10	pH5
49	1415.63	300.659	QL10	pH5
50	1438.93	317.84	QL10	pH5
51	1459.69	331.437	QL10	pH5
52	1475.35	337.826	QL10	pH5
53	1497.39	353.233	QL10	pH5
54	1513.43	360.155	QL10	pH5
55	1531.77	370.344	QL10	pH5
56	1549.7	379.928	QL10	pH5
57	1567.62	389.513	QL10	pH5
58	1588.17	402.825	QL10	pH5
59	1605.84	412.055	QL10	pH5
60	1618.82	414.646	QL10	pH5
61	1633.68	419.9	QL10	pH5
62	1652.98	431.438	QL10	pH5
63	1668.29	437.33	QL10	pH5
64	1683.78	443.472	QL10	pH5
65	1700.02	450.678	QL10	pH5
66	1718.14	460.547	QL10	pH5
67	1736.99	471.445	QL10	pH5
68	1736.99	471.445	QL10	pH5
69	1736.99	471.445	QL10	pH5
70	1736.99	471.445	QL10	pH5

## Sheet: FTIR
Wavenumber (cm-1)	pure	QL1	QL3	QL5	QL7	QL10
399.265	83.5049	103.845	154.185	182.383	216.769	249.369
401.194	83.1691	108.923	162.092	187.165	218.917	255.318
403.123	83.7278	113.176	171.838	196.89	218.95	259.419
405.051	91.5606	114.951	176.862	198.503	216.78	260.268
406.98	93.8174	116.644	178.939	194.767	222.293	260.462
408.909	88.519	115.5	174.233	188.826	219.63	256.209
410.838	87.2507	113.909	169.084	192.805	214.897	256.928
412.767	91.42	113.941	164.749	200.424	212.479	260.446
414.695	97.3259	121.961	165.594	203.277	216	263.187
416.624	87.4808	114.279	159.061	192.439	208.196	255.709
418.553	73.7925	100.252	144.954	181.544	199.119	244.903
420.482	84.0894	110.76	155.306	188.406	206.702	254.634
422.411	87.7032	116.379	160.525	190.604	209.869	258.302
424.34	87.578	119.787	160.787	191.536	210.459	256.627
426.268	94.2005	126.802	165.431	196.574	215.275	260.605
428.197	98.2526	128.346	168.3	199.756	217.197	262.287
430.126	97.5832	125.42	168.018	199.625	217.236	262.933
432.055	95.579	123.704	166.078	198.441	215.255	262.531
433.984	93.8419	124.893	163.505	196.486	214.724	260.372
435.912	92.472	124.072	162.406	195.618	213.674	258.351
437.841	93.417	123.582	164.126	197.542	212.052	260.182
439.77	94.1816	121.97	165.254	197.458	210.996	260.764
441.699	92.354	120.77	163.628	195.245	209.667	259.209
443.628	91.2757	119.764	162.5	194.822	209.754	258.551
445.556	92.7383	120.813	162.596	196.061	210.724	259.678
447.485	91.4147	121.32	161.616	194.471	209.261	259.399
449.414	91.3091	120.98	163.104	194.227	209.893	259.588
451.343	89.7885	118.64	161.446	193.027	208.62	257.578
453.272	89.545	117.513	160.498	193.344	208.201	256.829
455.201	90.6848	117.736	160.977	193.416	208.97	257.522
457.129	88.6355	116.491	158.525	190.789	208.103	255.565
459.058	90.2588	119.426	160.572	193.611	209.914	257.857
460.987	93.1248	121.697	163.447	196.857	211.869	260.393
462.916	93.7637	122.181	163.598	196.836	212.691	260.937
464.845	95.1223	122.978	164.694	197.815	214.345	262.73
466.773	93.8422	121.847	163.491	197.186	213.223	261.529
468.702	93.0866	122	162.531	197.058	213.849	261.213
470.631	93.071	121.903	162.2	197.153	214.734	261.367
472.56	91.8103	121.02	161.58	195.648	214.296	260.654
474.489	94.6353	125.042	165.668	198.655	216.955	263.827
476.418	97.5877	128.125	168.269	202.505	221.124	267.032
478.346	99.5134	129.607	169.831	204.053	223.909	268.929
480.275	100.824	131.332	171.772	205.061	226.125	271.008
482.204	100.987	131.964	172.428	205.931	228.097	271.902
484.133	103.273	135.018	174.382	208.957	231.384	274.038
486.062	107.303	139.565	177.379	212.459	235.061	277.648
487.99	108.153	141.166	178.757	213.298	236.475	279.224
489.919	107.198	141.154	179.525	213.156	237.344	279.302
491.848	107.495	142.676	181.003	213.814	239.336	280.006
493.777	107.01	142.857	180.196	213.31	239.579	279.283
495.706	105.282	141.787	178.397	212.218	238.442	278.075
497.635	104.564	141.634	178.05	211.762	238.719	278.405
499.563	106.517	143.621	180.295	213.566	241.28	279.927
501.492	105.919	143.826	180.452	213.358	241.614	279.354
503.421	105.505	142.88	179.167	212.119	240.682	278.376
505.35	103.322	139.991	175.516	208.609	237.608	274.885
507.279	100.143	136.72	171.817	204.986	234.813	271.48
509.207	100.033	136.51	171.315	204.142	234.972	270.885
511.136	100.962	137.498	171.933	204.813	235.779	271.455
513.065	101.896	138.697	173.342	206.705	237.277	272.854
514.994	102.233	139.048	174.338	208.039	238.18	274.213
516.923	104.555	140.761	176.579	210.568	240.391	276.61
518.852	109.343	145.739	181.336	214.955	244.747	281.521
520.78	109.565	146.693	181.4	214.857	245.152	281.95
522.709	104.508	141.895	176.157	209.957	240.628	276.762
524.638	98.9764	136.458	170.901	204.708	235.305	271.408
526.567	99.0035	136.287	170.683	204.845	234.854	271.162
528.496	102.129	139.488	173.601	208.012	237.709	274.051
530.424	99.5636	137.259	171.21	205.319	235.643	271.757
532.353	96.3085	134.144	167.894	201.761	232.594	268.516
534.282	95.4045	133.045	166.681	200.807	231.41	267.671
536.211	94.9802	132.538	166.216	200.609	231.169	267.411
538.14	94.8628	132.602	166.77	200.853	231.488	267.517
540.068	95.0707	132.589	167.281	200.85	231.655	267.269
541.997	95.3053	132.664	167.432	200.716	231.713	267.16
543.926	94.6971	132.025	166.659	199.999	230.849	266.642
545.855	94.2699	131.584	165.536	199.36	230.296	266.347
547.784	94.6973	131.974	165.827	199.806	230.899	267.078
549.713	95.0166	132.263	166.488	200.338	231.503	267.134
551.641	95.5403	132.705	166.689	200.628	231.923	267.356
553.57	95.9879	133.176	166.766	200.749	231.966	267.559
555.499	96.2615	133.681	167.356	200.967	231.737	267.726
557.428	96.1462	133.595	167.836	201.269	231.912	268.104
559.357	95.911	133.323	167.896	201.496	232.261	268.189
561.285	96.3869	133.942	168.291	201.884	233.179	268.729
563.214	96.537	134.194	168.14	201.798	233.466	268.766
565.143	96.0728	133.636	167.568	201.152	232.875	268.142
567.072	95.4154	132.741	166.796	200.403	231.983	267.167
569.001	95.4135	132.783	166.684	200.287	231.969	267.085
570.93	95.9224	133.102	167.142	200.67	232.537	267.806
572.858	96.1505	133.516	167.513	201.218	232.772	268.339
574.787	95.2093	132.493	166.537	200.403	232.078	267.367
576.716	95.0432	132.358	166.216	200.095	231.925	267.236
578.645	95.405	132.991	166.491	200.629	232.114	267.804
580.574	94.7814	132.618	165.973	200.081	231.6	267.204
582.502	95.2933	133.053	166.479	200.275	232.14	267.49
584.431	95.5596	133.351	166.709	200.473	232.379	267.881
586.36	95.9605	134.007	167.227	200.823	232.856	268.39
588.289	96.3418	134.499	167.628	201.237	233.642	268.692
590.218	95.3406	133.554	166.774	200.289	233.111	267.831
592.147	94.6076	132.953	166.401	199.862	232.638	267.446
594.075	95.9079	134.063	167.534	201.113	233.411	268.448
596.004	96.4943	134.794	168.081	201.789	234.051	268.93
597.933	96.1614	134.77	167.992	201.652	234.205	268.94
599.862	95.5948	134.25	167.374	200.83	233.645	268.255
601.791	96.1749	134.743	167.691	201.285	234.071	268.619
603.719	96.8705	135.382	168.334	202.007	234.495	269.313
605.648	96.9317	135.283	168.529	202.066	234.688	269.45
607.577	96.8319	135.048	168.525	202.182	235.107	269.639
609.506	96.7925	135.104	168.342	202.34	235.212	269.669
611.435	96.7724	135.288	168.347	202.465	235.217	269.623
613.363	96.7491	135.272	168.396	202.429	235.156	269.627
615.292	96.6078	135.475	168.555	202.355	235.234	269.683
617.221	97.4844	136.549	169.543	203.234	236.213	270.625
619.15	98.1826	137.024	169.892	203.883	236.627	270.963
621.079	97.4761	136.164	169.088	203.146	235.851	270.088
623.008	96.9097	135.513	168.524	202.369	235.389	269.435
624.936	96.5359	135.064	168.208	201.812	235.208	269.191
626.865	96.7709	135.612	168.603	202.221	235.697	269.614
628.794	97.1186	136.333	168.916	202.658	236.213	270.04
630.723	97.1169	136.359	168.894	202.72	236.329	270.159
632.652	96.8792	135.702	168.617	202.424	235.826	269.704
634.58	96.441	135.089	168.286	202.052	235.357	269.204
636.509	96.3967	135.452	168.394	202.302	235.63	269.53
638.438	96.5979	136.079	169.03	202.799	236.138	270.076
640.367	96.7055	136.345	169.322	202.929	236.443	270.272
642.296	96.9639	136.708	169.49	203.132	236.988	270.527
644.225	96.949	136.885	169.54	203.193	236.996	270.402
646.153	97.3564	137.308	169.919	203.589	237.132	270.715
648.082	98.0204	137.708	170.5	204.148	237.544	271.261
650.011	98.719	138.041	171.049	204.685	238.101	271.785
651.94	99.1307	138.269	171.134	204.767	238.393	271.976
653.869	99.7459	138.992	171.573	205.256	238.877	272.402
655.797	100.348	139.61	172.152	205.846	239.27	272.904
657.726	100.649	139.565	172.32	206.106	239.298	273.083
659.655	100.791	139.469	172.423	206.14	239.48	273.221
661.584	101.391	140.047	173.016	206.639	240.15	273.757
663.513	101.613	140.459	173.341	206.961	240.464	274.075
665.442	101.794	140.521	173.548	206.985	240.351	274.251
667.37	102.069	140.619	173.712	207.073	240.107	274.064
669.299	102.297	141.486	174.156	207.833	241.128	274.602
671.228	102.971	141.914	174.603	208.525	241.794	275.565
673.157	103.817	142.59	175.41	209.308	242.509	276.455
675.086	104.279	143.014	175.831	209.482	242.827	276.789
677.014	104.921	143.626	176.36	209.977	243.295	277.336
678.943	105.259	144.024	176.868	210.546	243.786	277.723
680.872	105.732	144.39	177.533	211.203	244.396	278.275
682.801	107.058	145.757	178.782	212.432	245.606	279.556
684.73	109.511	148.359	181.21	214.818	247.953	281.874
686.658	112.278	150.904	184.01	217.504	250.477	284.542
688.587	116.222	154.924	188.136	221.551	254.201	288.344
690.516	120.684	159.496	192.798	226.094	258.513	292.729
692.445	119.956	158.839	192.051	225.521	258.002	292.183
694.374	114.404	153.308	186.541	220.127	252.781	286.963
696.303	108.443	147.544	180.423	214.094	247.044	281.256
698.231	103.419	142.613	175.181	208.801	242.396	276.253
700.16	101.465	140.519	173.144	206.789	240.473	274.252
702.089	101.907	141.038	173.731	207.492	240.942	274.72
704.018	102.287	141.547	174.254	207.997	241.49	275.228
705.947	100.748	139.834	172.656	206.415	240.024	273.714
707.875	99.3761	138.564	171.326	205.115	238.877	272.437
709.804	98.0452	137.476	170.085	203.854	237.738	271.204
711.733	96.4641	135.939	168.661	202.377	236.271	269.62
713.662	95.5119	134.965	167.794	201.454	235.525	268.75
715.591	95.1999	134.801	167.562	201.264	235.41	268.684
717.52	94.8593	134.685	167.526	201.119	235.307	268.546
719.448	94.654	134.65	167.456	200.961	235.164	268.415
721.377	94.9036	134.962	167.597	201.19	235.264	268.698
723.306	95.3367	135.393	167.922	201.609	235.58	269.15
725.235	95.8303	135.676	168.265	201.953	235.968	269.407
727.164	96.4523	136.105	168.631	202.268	236.472	269.693
729.092	96.8353	136.319	168.825	202.638	236.551	269.994
731.021	97.4694	136.709	169.304	203.275	236.935	270.567
732.95	98.4258	137.367	170.022	203.969	237.767	271.32
734.879	99.943	138.778	171.458	205.283	239.208	272.769
736.808	102.824	141.75	174.4	208.164	242.023	275.732
738.737	108.424	147.187	180.138	213.703	247.256	281.231
740.665	114.689	153.278	186.529	220.049	253.185	287.164
742.594	112.788	151.509	184.492	218.162	251.338	285.229
744.523	104.554	143.435	176.148	209.839	243.39	277.272
746.452	101.031	139.866	172.584	206.319	239.988	273.861
748.381	102.364	140.993	173.843	207.729	241.298	275.089
750.309	105.728	144.375	177.223	211.079	244.58	278.334
752.238	104.238	142.833	175.791	209.55	243.049	276.803
754.167	99.4407	137.978	170.914	204.703	238.453	272.047
756.096	97.2668	135.754	168.53	202.33	236.348	269.707
758.025	96.8546	135.161	167.88	201.683	235.829	268.989
759.954	96.6486	134.95	167.647	201.369	235.556	268.768
761.882	96.5436	134.817	167.626	201.328	235.364	268.731
763.811	96.6035	134.849	167.711	201.419	235.388	268.691
765.74	96.5673	134.887	167.744	201.382	235.385	268.719
767.669	96.4999	134.79	167.686	201.361	235.2	268.709
769.598	96.6165	134.775	167.724	201.455	235.131	268.706
771.526	96.6722	134.698	167.66	201.422	235.035	268.632
773.455	96.7071	134.577	167.587	201.367	234.947	268.609
775.384	96.7322	134.467	167.62	201.349	234.751	268.584
777.313	96.5731	134.401	167.636	201.314	234.58	268.47
779.242	96.6349	134.554	167.673	201.41	234.569	268.448
781.17	96.8926	134.721	167.88	201.61	234.62	268.631
783.099	96.9305	134.706	167.96	201.591	234.467	268.6
785.028	96.9178	134.626	168.036	201.628	234.391	268.481
786.957	96.9086	134.608	168.035	201.591	234.354	268.47
788.886	96.9695	134.734	168.042	201.645	234.336	268.62
790.815	96.9297	134.708	168.033	201.63	234.261	268.64
792.743	96.9912	134.807	168.123	201.755	234.33	268.772
794.672	97.0997	134.915	168.168	201.911	234.552	268.918
796.601	97.156	134.886	168.192	201.843	234.674	268.932
798.53	97.186	134.949	168.324	201.82	234.655	269.105
800.459	97.3715	135.299	168.549	202.092	234.902	269.433
802.387	97.4058	135.479	168.653	202.28	235.097	269.496
804.316	97.4081	135.656	168.802	202.387	235.283	269.582
806.245	97.3921	135.699	168.868	202.445	235.376	269.671
808.174	97.2405	135.72	168.878	202.532	235.492	269.757
810.103	97.0235	135.744	168.825	202.549	235.614	269.686
812.032	96.8687	135.808	168.835	202.561	235.811	269.634
813.96	96.7408	135.859	168.835	202.51	235.878	269.694
815.889	96.5266	135.92	168.793	202.467	235.894	269.735
817.818	96.0837	135.91	168.657	202.413	235.951	269.614
819.747	95.5867	135.952	168.598	202.441	236.052	269.641
821.676	95.4583	135.911	168.465	202.41	236.159	269.673
823.604	95.7947	135.879	168.42	202.387	236.329	269.691
825.533	95.8995	135.768	168.346	202.265	236.32	269.595
827.462	95.9631	135.825	168.308	202.183	236.416	269.549
829.391	96.3034	135.87	168.245	202.146	236.602	269.665
831.32	96.7641	135.939	168.227	202.234	236.82	269.801
833.249	97.0111	135.982	168.178	202.266	237.047	269.848
835.177	97.143	136.008	168.207	202.273	237.297	269.984
837.106	97.2649	136.07	168.301	202.24	237.449	270.072
839.035	97.3832	136.242	168.412	202.287	237.628	270.159
840.964	97.5385	136.462	168.603	202.528	237.905	270.42
842.893	97.7305	136.59	168.787	202.74	238.165	270.654
844.821	97.6807	136.478	168.648	202.626	238.139	270.576
846.75	97.559	136.333	168.445	202.451	238.071	270.388
848.679	97.5988	136.246	168.468	202.42	238.071	270.356
850.608	97.7084	136.2	168.528	202.473	238.092	270.467
852.537	97.5806	136.051	168.364	202.398	237.944	270.357
854.465	97.6157	136.087	168.343	202.465	237.877	270.344
856.394	97.8774	136.232	168.427	202.531	237.948	270.447
858.323	98.1509	136.383	168.576	202.608	238.124	270.61
860.252	98.2854	136.516	168.752	202.723	238.303	270.665
862.181	98.2791	136.571	168.736	202.722	238.269	270.627
864.11	98.0745	136.407	168.489	202.527	238.04	270.328
866.038	97.9569	136.199	168.312	202.32	237.862	270.12
867.967	97.8823	136.176	168.261	202.297	237.776	270.143
869.896	97.896	136.192	168.269	202.325	237.756	270.221
871.825	97.8704	136.041	168.211	202.226	237.628	270.125
873.754	97.8155	135.968	168.195	202.257	237.444	270.027
875.682	97.7741	135.934	168.142	202.206	237.234	269.925
877.611	97.872	135.945	168.215	202.197	237.3	269.884
879.54	97.906	135.949	168.248	202.151	237.207	269.779
881.469	98.0474	135.949	168.252	202.089	237.063	269.687
883.398	97.9506	135.792	168.174	202.027	236.931	269.561
885.327	97.9067	135.732	168.145	202.09	236.924	269.535
887.255	98.0054	135.673	168.179	202.084	236.823	269.469
889.184	98.031	135.626	168.292	202.123	236.682	269.502
891.113	97.9644	135.502	168.252	202.032	236.4	269.424
893.042	97.9288	135.414	168.09	201.925	236.243	269.284
894.971	97.9357	135.393	167.911	201.884	236.198	269.165
896.899	97.9151	135.33	167.885	201.893	236.118	269.219
898.828	97.9097	135.261	167.918	201.893	235.914	269.146
900.757	97.9806	135.265	168.041	201.899	235.792	269.059
902.686	97.9243	135.195	168.036	201.737	235.645	268.984
904.615	97.8138	135.117	167.897	201.601	235.478	268.921
906.544	97.7018	135.029	167.818	201.534	235.31	268.822
908.472	97.7281	135.033	167.934	201.609	235.312	268.757
910.401	97.6548	134.917	167.924	201.555	235.192	268.616
912.33	97.5325	134.752	167.838	201.441	234.894	268.546
914.259	97.5557	134.726	167.86	201.464	234.724	268.511
916.188	97.6804	134.869	168.008	201.55	234.797	268.564
918.116	97.8179	134.96	168.124	201.673	234.844	268.716
920.045	97.8752	134.897	168.069	201.631	234.747	268.658
921.974	97.7022	134.596	167.801	201.407	234.291	268.285
923.903	97.7126	134.615	167.802	201.455	234.105	268.202
925.832	97.8331	134.785	167.948	201.607	234.114	268.361
927.76	97.7446	134.677	167.962	201.564	233.941	268.391
929.689	97.3738	134.171	167.631	201.097	233.446	267.918
931.618	97.1555	133.788	167.307	200.696	232.982	267.507
933.547	97.1354	133.638	167.125	200.536	232.698	267.386
935.476	97.2019	133.576	167.114	200.492	232.603	267.287
937.405	97.2457	133.478	167.156	200.448	232.494	267.263
939.333	97.2683	133.516	167.175	200.489	232.455	267.324
941.262	97.2322	133.522	167.1	200.444	232.372	267.243
943.191	97.2309	133.495	167.052	200.374	232.32	267.224
945.12	97.2424	133.54	167.152	200.379	232.262	267.28
947.049	97.2163	133.477	167.215	200.421	232.205	267.241
948.977	97.1948	133.343	167.141	200.391	232.073	267.157
950.906	97.2745	133.366	167.127	200.398	232.052	267.155
952.835	97.283	133.451	167.148	200.414	232.097	267.166
954.764	97.2596	133.522	167.137	200.425	232.138	267.207
956.693	97.2653	133.488	167.098	200.403	232.203	267.237
958.622	97.3189	133.555	167.171	200.465	232.389	267.344
960.55	97.3542	133.657	167.292	200.548	232.553	267.425
962.479	97.4126	133.773	167.393	200.657	232.707	267.534
964.408	97.5504	133.957	167.504	200.812	232.929	267.671
966.337	97.7629	134.242	167.694	201.034	233.219	267.899
968.266	98.0823	134.663	168.056	201.378	233.685	268.287
970.194	98.7543	135.342	168.755	202.079	234.47	268.995
972.123	99.6168	136.244	169.647	203.024	235.401	269.889
974.052	99.7264	136.484	169.795	203.222	235.698	270.084
975.981	99.1805	136.112	169.4	202.798	235.386	269.699
977.91	98.593	135.707	168.914	202.347	234.989	269.252
979.839	98.1379	135.323	168.469	201.938	234.645	268.795
981.767	98.0751	135.266	168.432	201.835	234.605	268.67
983.696	98.1621	135.378	168.538	201.975	234.652	268.733
985.625	98.2483	135.526	168.658	202.159	234.723	268.799
987.554	98.231	135.605	168.742	202.213	234.731	268.782
989.483	98.3383	135.708	168.888	202.353	234.76	268.851
991.411	98.5266	135.891	169.094	202.587	234.806	268.989
993.34	98.7962	136.167	169.422	202.891	234.863	269.199
995.269	99.3622	136.725	170.139	203.515	235.163	269.709
997.198	99.9286	137.245	170.837	204.149	235.491	270.207
999.127	99.7207	137.013	170.638	203.986	235.074	269.916
1001.06	99.2491	136.566	170.199	203.532	234.375	269.344
1002.98	98.4653	135.855	169.527	202.783	233.388	268.559
1004.91	98.091	135.525	169.311	202.531	232.759	268.215
1006.84	97.9457	135.546	169.49	202.647	232.444	268.189
1008.77	97.8474	135.669	169.817	202.891	232.212	268.297
1010.7	98.1643	135.898	170.174	203.198	232.027	268.526
1012.63	98.8676	136.196	170.612	203.537	231.935	268.863
1014.56	99.4379	136.299	170.931	203.775	231.685	269.115
1016.49	99.9038	136.362	171.223	204.003	231.339	269.325
1018.41	100.27	136.348	171.44	204.104	230.904	269.39
1020.34	100.733	136.438	171.738	204.286	230.424	269.537
1022.27	101.755	137.057	172.654	205.046	230.364	270.245
1024.2	102.902	137.815	173.686	205.985	230.416	271.112
1026.13	102.557	137.191	173.198	205.455	229.25	270.583
1028.06	101.066	135.493	171.67	203.817	227.307	269.036
1029.99	99.5242	133.791	170.116	202.208	225.456	267.503
1031.92	99.0035	133.109	169.592	201.659	224.534	266.993
1033.85	98.9912	132.856	169.573	201.6	224.098	266.974
1035.77	98.8191	132.393	169.357	201.35	223.541	266.794
1037.7	98.4391	131.667	168.856	200.808	222.803	266.352
1039.63	97.9938	130.983	168.309	200.283	222.105	265.898
1041.56	97.6906	130.502	167.918	199.855	221.541	265.513
1043.49	97.5721	130.201	167.694	199.617	221.069	265.31
1045.42	97.4318	129.883	167.502	199.455	220.604	265.164
1047.35	97.3638	129.656	167.426	199.366	220.271	265.103
1049.28	97.3662	129.499	167.362	199.295	220.03	265.069
1051.2	97.4406	129.397	167.337	199.31	219.836	265.118
1053.13	97.4457	129.27	167.278	199.245	219.576	265.109
1055.06	97.4912	129.135	167.284	199.235	219.421	265.129
1056.99	97.575	129.093	167.359	199.281	219.32	265.215
1058.92	97.6693	129.153	167.499	199.383	219.302	265.384
1060.85	97.7705	129.206	167.6	199.474	219.341	265.534
1062.78	97.9582	129.328	167.745	199.669	219.441	265.744
1064.71	98.2307	129.56	167.992	199.95	219.645	266.059
1066.64	98.7248	129.998	168.493	200.469	220.05	266.574
1068.56	99.2921	130.495	169.117	201.06	220.546	267.18
1070.49	99.4735	130.694	169.323	201.284	220.794	267.412
1072.42	98.9249	130.242	168.799	200.772	220.43	266.972
1074.35	98.2006	129.601	168.138	200.126	219.962	266.431
1076.28	97.6635	129.203	167.71	199.775	219.711	266.089
1078.21	97.4027	129.052	167.524	199.672	219.656	265.946
1080.14	97.3527	129.016	167.495	199.7	219.736	265.992
1082.07	97.4434	129.174	167.637	199.893	219.989	266.262
1083.99	97.6351	129.415	167.882	200.152	220.337	266.614
1085.92	97.9895	129.885	168.343	200.619	220.906	267.108
1087.85	98.7501	130.738	169.233	201.578	221.769	268.034
1089.78	100.463	132.432	171.032	203.395	223.357	269.851
1091.71	103.434	135.071	173.946	206.224	225.892	272.651
1093.64	106.059	137.189	176.254	208.53	228.076	274.934
1095.57	106.32	137.193	176.152	208.534	228.455	274.99
1097.5	104.604	135.455	174.15	206.705	227.366	273.272
1099.43	101.536	132.638	170.921	203.63	225.314	270.368
1101.35	99.2231	130.647	168.584	201.394	223.981	268.294
1103.28	98.2584	129.886	167.64	200.512	223.733	267.569
1105.21	97.8376	129.749	167.313	200.259	224.059	267.4
1107.14	97.5841	129.824	167.17	200.185	224.634	267.376
1109.07	97.4809	130.081	167.234	200.291	225.324	267.519
1111	97.46	130.462	167.38	200.512	225.966	267.769
1112.93	97.7075	131.006	167.73	200.92	226.792	268.203
1114.86	98.1537	131.674	168.241	201.47	227.774	268.769
1116.78	98.694	132.41	168.831	202.091	228.759	269.447
1118.71	99.0991	133.03	169.321	202.565	229.548	269.952
1120.64	99.3078	133.368	169.522	202.791	230.065	270.182
1122.57	99.2497	133.342	169.4	202.672	230.227	270.067
1124.5	99.1545	133.298	169.26	202.498	230.364	269.904
1126.43	99.1178	133.37	169.18	202.433	230.543	269.86
1128.36	99.2344	133.57	169.223	202.502	230.819	269.973
1130.29	99.4584	133.86	169.426	202.677	231.207	270.197
1132.21	99.826	134.286	169.813	203.096	231.758	270.612
1134.14	100.357	134.9	170.42	203.673	232.436	271.23
1136.07	101.122	135.749	171.266	204.446	233.311	272.07
1138	102.146	136.805	172.304	205.5	234.398	273.103
1139.93	103.18	137.897	173.406	206.67	235.493	274.179
1141.86	103.424	138.255	173.745	207.006	235.887	274.502
1143.79	102.392	137.399	172.729	205.98	235.122	273.598
1145.72	100.724	135.936	171.097	204.376	233.832	272.087
1147.65	99.5826	135.004	170.041	203.325	233.065	271.091
1149.57	98.8314	134.423	169.381	202.672	232.581	270.468
1151.5	98.1137	133.861	168.757	202.102	232.127	269.888
1153.43	97.9111	133.81	168.67	202.042	232.173	269.811
1155.36	98.1289	134.197	169.001	202.37	232.554	270.16
1157.29	97.7392	133.963	168.683	202.059	232.404	269.882
1159.22	97.0378	133.422	168.044	201.428	231.978	269.267
1161.15	96.7013	133.154	167.732	201.102	231.808	268.99
1163.08	96.6661	133.117	167.684	201.057	231.893	268.967
1165	96.4962	132.985	167.513	200.901	231.876	268.816
1166.93	96.5174	133.051	167.511	200.971	231.99	268.832
1168.86	96.76	133.325	167.713	201.197	232.294	269.029
1170.79	97.1651	133.716	168.044	201.526	232.779	269.401
1172.72	97.4757	133.977	168.292	201.737	233.133	269.671
1174.65	97.7181	134.165	168.44	201.898	233.397	269.826
1176.58	97.9174	134.34	168.536	202.021	233.635	269.948
1178.51	98.0206	134.493	168.617	202.092	233.829	270.019
1180.44	98.0477	134.551	168.623	202.124	233.981	270.05
1182.36	97.9159	134.383	168.425	201.953	233.941	269.911
1184.29	97.3971	133.919	167.92	201.46	233.622	269.465
1186.22	96.8753	133.492	167.464	200.99	233.337	269.017
1188.15	96.593	133.29	167.227	200.747	233.235	268.798
1190.08	96.5044	133.283	167.184	200.722	233.313	268.809
1192.01	96.4005	133.212	167.057	200.664	233.332	268.746
1193.94	96.3659	133.222	166.939	200.605	233.395	268.693
1195.87	96.3544	133.263	166.885	200.555	233.485	268.649
1197.79	96.3477	133.286	166.895	200.56	233.581	268.673
1199.72	96.3427	133.29	166.882	200.557	233.7	268.705
1201.65	96.3566	133.371	166.879	200.578	233.877	268.755
1203.58	96.2772	133.357	166.8	200.506	233.931	268.726
1205.51	96.1821	133.334	166.752	200.475	234.021	268.73
1207.44	96.1066	133.373	166.767	200.481	234.166	268.774
1209.37	96.0214	133.441	166.769	200.49	234.296	268.802
1211.3	95.8459	133.393	166.614	200.357	234.318	268.702
1213.23	95.8669	133.508	166.634	200.414	234.483	268.756
1215.15	95.9284	133.552	166.693	200.481	234.647	268.843
1217.08	95.9063	133.521	166.665	200.447	234.719	268.835
1219.01	95.8371	133.575	166.625	200.437	234.851	268.815
1220.94	95.8525	133.715	166.675	200.512	235.063	268.909
1222.87	95.7862	133.733	166.627	200.463	235.187	268.898
1224.8	95.6531	133.711	166.537	200.386	235.304	268.859
1226.73	95.6768	133.826	166.609	200.457	235.497	268.949
1228.66	95.7916	134.021	166.795	200.636	235.797	269.148
1230.58	95.8504	134.203	166.89	200.748	236.06	269.313
1232.51	95.9354	134.46	167.016	200.914	236.37	269.513
1234.44	95.8777	134.571	167.025	200.953	236.545	269.586
1236.37	95.7458	134.584	166.987	200.922	236.7	269.595
1238.3	95.5396	134.54	166.882	200.805	236.806	269.503
1240.23	95.3382	134.569	166.809	200.733	236.929	269.465
1242.16	95.0931	134.544	166.717	200.671	237.016	269.432
1244.09	94.9063	134.6	166.748	200.724	237.172	269.472
1246.02	94.7779	134.787	166.854	200.857	237.468	269.604
1247.94	94.5989	134.913	166.855	200.899	237.724	269.695
1249.87	94.5149	135.009	166.903	200.923	237.917	269.784
1251.8	94.7512	135.167	166.989	201.016	238.133	269.885
1253.73	95.1931	135.25	167.004	201.066	238.293	269.943
1255.66	95.6419	135.351	167.06	201.12	238.472	270.068
1257.59	95.7582	135.302	166.945	200.993	238.514	270.017
1259.52	95.5742	135.13	166.722	200.785	238.405	269.822
1261.45	95.8013	135.375	166.928	200.997	238.688	270.052
1263.37	96.1257	135.689	167.175	201.263	239.066	270.361
1265.3	95.9455	135.541	167.008	201.121	239.019	270.207
1267.23	95.7109	135.379	166.824	200.942	238.863	270.026
1269.16	95.4067	135.173	166.57	200.69	238.617	269.792
1271.09	95.3046	135.172	166.536	200.656	238.605	269.778
1273.02	95.6418	135.559	166.933	201.072	239.024	270.18
1274.95	95.943	135.914	167.32	201.471	239.443	270.556
1276.88	95.9112	136.024	167.388	201.53	239.539	270.609
1278.81	95.7822	136.075	167.392	201.527	239.557	270.611
1280.73	95.5461	136.026	167.38	201.496	239.539	270.59
1282.66	95.4134	136.172	167.563	201.642	239.659	270.725
1284.59	95.0789	136.148	167.502	201.584	239.568	270.629
1286.52	94.5513	135.719	167.009	201.137	239.118	270.147
1288.45	94.445	135.42	166.677	200.844	238.834	269.827
1290.38	95.0882	135.763	167.029	201.21	239.188	270.216
1292.31	95.529	135.979	167.289	201.46	239.435	270.459
1294.24	95.5354	136.045	167.37	201.51	239.492	270.519
1296.16	95.1398	135.857	167.183	201.296	239.362	270.37
1298.09	95.3735	136.11	167.443	201.536	239.644	270.603
1300.02	95.8672	136.348	167.707	201.794	239.842	270.823
1301.95	96.3222	136.675	168.02	202.107	240.146	271.142
1303.88	96.6876	137.021	168.347	202.461	240.505	271.481
1305.81	96.976	137.274	168.577	202.708	240.751	271.749
1307.74	96.7608	137.044	168.325	202.446	240.513	271.515
1309.67	96.6179	136.876	168.165	202.289	240.348	271.358
1311.59	95.6437	135.862	167.137	201.278	239.305	270.363
1313.52	94.9232	135.133	166.428	200.57	238.611	269.655
1315.45	94.9098	135.103	166.415	200.575	238.619	269.634
1317.38	94.2001	134.447	165.702	199.872	237.981	268.933
1319.31	94.1247	134.463	165.697	199.841	238.033	268.918
1321.24	95.4451	135.833	167.089	201.258	239.41	270.328
1323.17	96.1881	136.635	167.889	202.056	240.209	271.123
1325.1	96.4702	137.053	168.288	202.437	240.618	271.504
1327.03	96.6194	137.325	168.565	202.697	240.873	271.787
1328.95	96.5979	137.411	168.664	202.795	240.923	271.859
1330.88	96.2077	137.147	168.433	202.544	240.639	271.583
1332.81	95.7393	136.813	168.15	202.246	240.356	271.308
1334.74	94.3041	135.49	166.834	200.954	239.052	270.012
1336.67	91.4404	132.653	163.934	198.057	236.178	267.154
1338.6	88.3765	129.488	160.682	194.789	232.984	263.939
1340.53	89.9364	131.127	162.26	196.428	234.617	265.534
1342.46	94.108	135.302	166.523	200.69	238.81	269.714
1344.38	95.3481	136.403	167.691	201.829	239.943	270.869
1346.31	95.4047	136.368	167.674	201.754	239.897	270.841
1348.24	95.2021	136.135	167.418	201.479	239.602	270.552
1350.17	95.191	136.203	167.449	201.508	239.602	270.57
1352.1	95.2606	136.371	167.628	201.672	239.766	270.714
1354.03	94.5891	135.803	167.069	201.129	239.241	270.14
1355.96	94.4718	135.83	167.06	201.179	239.237	270.166
1357.89	94.4355	135.843	167.023	201.162	239.201	270.173
1359.82	92.5701	133.883	165.079	199.195	237.255	268.23
1361.74	89.0976	130.314	161.544	195.609	233.754	264.677
1363.67	90.4357	131.9	163.091	197.166	235.315	266.207
1365.6	94.1205	135.74	166.979	201.016	239.075	270.031
1367.53	93.7897	135.516	166.719	200.762	238.844	269.759
1369.46	93.4612	135.385	166.567	200.632	238.692	269.578
1371.39	93.1148	135.046	166.266	200.308	238.312	269.253
1373.32	90.0684	131.89	163.105	197.142	235.179	266.136
1375.25	90.7797	132.738	163.898	197.983	236.014	266.963
1377.17	93.3631	135.459	166.623	200.675	238.648	269.618
1379.1	93.9379	136.18	167.365	201.381	239.331	270.298
1381.03	94.6184	137.039	168.248	202.242	240.144	271.133
1382.96	94.4961	137.027	168.243	202.236	240.114	271.107
1384.89	92.4195	134.823	166.077	200.07	237.95	268.951
1386.82	89.1433	131.546	162.735	196.759	234.68	265.659
1388.75	90.8019	133.511	164.72	198.712	236.548	267.538
1390.68	92.4474	135.194	166.525	200.43	238.174	269.209
1392.61	90.2576	132.799	164.205	198.024	235.763	266.868
1394.53	86.2199	128.682	159.97	193.873	231.662	262.744
1396.46	86.0278	128.627	159.867	193.838	231.575	262.654
1398.39	86.5648	129.242	160.512	194.467	232.099	263.224
1400.32	89.6602	132.671	163.927	197.887	235.41	266.515
1402.25	91.2982	134.327	165.682	199.6	237.031	268.182
1404.18	89.0353	132.039	163.357	197.277	234.72	265.924
1406.11	89.673	132.953	164.205	198.162	235.517	266.768
1408.04	91.2022	134.671	166.006	199.894	237.146	268.445
1409.96	90.5233	134.061	165.453	199.33	236.558	267.847
1411.89	90.3587	133.993	165.35	199.28	236.462	267.771
1413.82	90.4219	134.056	165.424	199.305	236.529	267.839
1415.75	87.503	130.799	162.212	196.039	233.352	264.694
1417.68	82.8412	125.707	157.055	190.938	228.387	259.68
1419.61	84.4881	127.588	158.729	192.789	230.265	261.431
1421.54	89.2721	132.376	163.589	197.585	234.961	266.223
1423.47	89.3581	132.104	163.338	197.309	234.753	265.995
1425.4	92.3397	134.965	166.194	200.252	237.734	268.923
1427.32	94.4863	136.748	168.137	202.088	239.639	270.854
1429.25	94.9387	136.946	168.339	202.269	239.933	271.079
1431.18	98.5818	140.569	171.959	205.918	243.588	274.739
1433.11	99.3884	141.176	172.612	206.514	244.24	275.394
1435.04	95.4246	136.787	168.253	202.115	239.949	271.095
1436.97	91.083	132.644	163.811	197.926	235.899	266.897
1438.9	92.459	134.075	165.181	199.306	237.351	268.271
1440.83	93.4601	134.88	166.049	200.119	238.206	269.102
1442.75	93.394	134.735	165.931	199.972	238.128	269.011
1444.68	92.8139	133.994	165.231	199.272	237.446	268.324
1446.61	90.3807	131.364	162.542	196.606	234.815	265.701
1448.54	89.9664	131.111	162.192	196.297	234.559	265.409
1450.47	91.4162	132.538	163.714	197.813	236.025	266.862
1452.4	90.3035	131.35	162.539	196.625	234.81	265.661
1454.33	86.6111	127.332	158.57	192.59	230.781	261.697
1456.26	79.1936	119.714	150.832	184.959	223.254	254.116
1458.18	81.0507	122.423	153.289	187.592	225.947	256.663
1460.11	88.9062	130.751	161.717	195.93	234.138	264.898
1462.04	91.7806	133.419	164.545	198.625	236.735	267.584
1463.97	89.2543	130.738	161.816	195.909	234.074	264.879
1465.9	90.0918	132.086	163.07	197.267	235.445	266.187
1467.83	92.2229	134.478	165.551	199.714	237.818	268.634
1469.76	90.1089	132.037	163.254	197.314	235.38	266.319
1471.69	83.8126	125.362	156.53	190.584	228.764	259.665
1473.62	84.2301	126.222	157.272	191.42	229.671	260.467
1475.54	88.7389	131.187	162.334	196.473	234.62	265.475
1477.47	94.3467	137.505	168.664	202.799	240.845	271.755
1479.4	96.1008	139.626	170.889	204.946	242.934	273.908
1481.33	93.1946	137.091	168.333	202.411	240.422	271.338
1483.26	92.2354	136.702	167.945	202.026	239.96	270.854
1485.19	88.9983	133.745	165.012	199.073	236.908	267.841
1487.12	82.7933	127.701	158.88	192.938	230.732	261.627
1489.05	77.7414	122.797	153.844	187.906	225.638	256.465
1490.97	81.8818	127.066	157.998	192.127	229.484	260.45
1492.9	88.2834	132.538	163.66	197.658	234.773	265.989
1494.83	87.507	130.137	161.404	195.327	232.636	263.906
1496.76	84.9066	126.746	157.866	191.959	229.679	260.706
1498.69	86.2603	128.319	159.361	193.534	231.51	262.334
1500.62	88.1786	130.581	161.674	195.855	233.839	264.697
1502.55	88.151	130.543	161.791	195.868	233.757	264.734
1504.48	82.7007	124.524	155.965	189.862	227.778	258.82
1506.41	70.0398	111.742	142.831	176.903	214.993	245.952
1508.33	72.2476	115.058	145.857	180.184	218.111	249.001
1510.26	79.784	122.996	154.059	188.197	225.906	256.893
1512.19	83.5039	126.93	158.145	192.169	229.74	260.772
1514.12	82.8518	126.093	157.393	191.32	228.83	259.913
1516.05	78.0317	120.899	152.115	186.062	223.614	254.654
1517.98	78.3988	121.34	152.474	186.5	223.879	254.926
1519.91	77.2244	119.81	151.061	184.969	222.325	253.491
1521.84	75.7911	118.565	149.538	183.644	220.989	252.071
1523.76	79.7822	122.837	153.884	187.908	225.03	256.236
1525.69	79.9984	123.041	154.157	188.119	225.219	256.499
1527.62	82.088	125.41	156.472	190.459	227.501	258.813
1529.55	85.0354	128.456	159.614	193.492	230.466	261.856
1531.48	83.1714	126.15	157.465	191.234	228.252	259.709
1533.41	80.0444	122.946	154.069	188.049	225.15	256.492
1535.34	83.7274	126.922	158.053	192.097	229.113	260.43
1537.27	81.9438	124.408	155.814	189.617	226.721	258.158
1539.2	73.6915	115.42	146.648	180.493	217.805	249.25
1541.12	72.9107	115.098	146.013	180.081	217.577	248.916
1543.05	76.4925	119.044	150.06	184.125	221.748	252.966
1544.98	80.3597	123.323	154.385	188.434	226.051	257.184
1546.91	85.8893	129.134	160.347	194.285	231.806	262.993
1548.84	84.3801	127.368	158.635	192.526	230.204	261.346
1550.77	83.985	127.039	158.265	192.23	229.948	261.018
1552.7	84.6432	127.483	158.818	192.76	230.371	261.542
1554.63	82.129	124.663	155.939	189.937	227.579	258.715
1556.55	78.6452	120.473	151.955	185.776	223.415	254.644
1558.48	70.2297	111.406	142.708	176.787	214.554	245.79
1560.41	80.4899	122.93	153.823	188.24	225.912	256.944
1562.34	87.9504	130.437	161.612	195.689	233.201	264.391
1564.27	88.3421	130.637	161.892	195.815	233.311	264.543
1566.2	88.8285	131.012	162.37	196.248	233.675	264.913
1568.13	86.9252	128.697	160.188	193.999	231.434	262.722
1570.06	86.7109	128.802	160.082	194.021	231.47	262.671
1571.99	90.6744	132.942	164.231	198.14	235.4	266.691
1573.91	89.2913	131.05	162.49	196.243	233.438	264.873
1575.84	85.5769	127.25	158.487	192.397	229.56	261.034
1577.77	88.553	130.82	161.917	195.992	232.976	264.433
1579.7	92.1009	134.426	165.725	199.685	236.494	268.046
1581.63	93.0638	135.33	166.706	200.617	237.364	268.986
1583.56	93.6024	135.829	167.224	201.122	237.883	269.482
1585.49	93.7545	135.888	167.28	201.169	237.932	269.545
1587.42	93.6798	135.533	167.022	200.841	237.616	269.255
1589.34	93.3074	134.9	166.402	200.224	237.074	268.677
1591.27	93.3339	134.816	166.223	200.11	237.003	268.594
1593.2	93.0222	134.417	165.797	199.713	236.625	268.183
1595.13	92.8876	134.262	165.648	199.564	236.446	267.994
1597.06	93.6899	135.11	166.481	200.404	237.213	268.82
1598.99	94.0204	135.434	166.895	200.751	237.555	269.169
1600.92	93.2619	134.729	166.186	199.997	236.826	268.401
1602.85	92.8247	134.375	165.814	199.651	236.466	268.071
1604.77	92.9396	134.527	165.969	199.875	236.6	268.348
1606.7	92.0507	133.593	165.077	198.94	235.727	267.509
1608.63	91.1861	132.839	164.33	198.186	235.113	266.717
1610.56	91.8886	133.698	165.149	199.01	235.991	267.534
1612.49	92.3563	134.07	165.521	199.414	236.333	267.973
1614.42	90.1391	131.384	162.927	196.815	233.734	265.452
1616.35	87.0482	128.167	159.637	193.592	230.659	262.253
1618.28	89.8145	131.454	162.796	196.797	233.889	265.435
1620.21	90.9667	132.472	163.942	197.818	234.847	266.511
1622.13	88.0334	129.234	160.731	194.637	231.682	263.342
1624.06	88.1897	129.678	160.986	195.055	232.122	263.704
1625.99	90.1149	131.595	162.997	197.042	234.045	265.644
1627.92	90.0186	131.434	162.857	196.916	233.961	265.501
1629.85	92.0636	133.589	165.054	199.065	236.165	267.725
1631.78	92.0044	133.261	164.877	198.759	235.85	267.493
1633.71	87.6909	128.401	160.064	193.848	231.034	262.694
1635.64	82.3374	123.19	154.439	188.487	225.909	257.283
1637.56	86.8138	128.332	159.55	193.581	230.983	262.309
1639.49	90.7981	132.406	163.869	197.711	234.99	266.447
1641.42	91.8983	133.548	164.97	198.87	236.103	267.548
1643.35	90.4805	131.751	163.238	197.14	234.374	265.894
1645.28	84.8986	125.589	157.109	191.052	228.439	259.895
1647.21	81.6086	122.465	153.653	187.8	225.436	256.596
1649.14	86.845	127.813	159.026	193.099	230.576	261.834
1651.07	85.4924	125.515	157.028	190.892	228.28	259.743
1653	78.3734	118.353	149.583	183.844	221.452	252.617
1654.92	86.4934	127.18	158.235	192.632	230.293	261.37
1656.85	92.7942	133.208	164.43	198.612	236.245	267.484
1658.78	94.277	134.319	165.621	199.694	237.352	268.634
1660.71	92.5362	132.126	163.535	197.545	235.26	266.528
1662.64	90.9466	130.543	161.812	195.924	233.805	264.902
1664.57	93.8589	133.619	164.835	198.99	236.885	267.955
1666.5	92.8986	132.077	163.484	197.513	235.478	266.614
1668.43	87.964	126.814	158.152	192.212	230.363	261.396
1670.35	87.6104	126.736	157.808	192.001	230.264	261.168
1672.28	90.806	129.755	160.946	195.095	233.331	264.293
1674.21	90.1503	128.746	160.075	194.159	232.451	263.432
1676.14	91.526	130.456	161.565	195.841	234.217	265.074
1678.07	92.678	131.348	162.549	196.717	235.135	265.982
1680	89.542	127.972	159.205	193.324	231.833	262.657
1681.93	85.8373	123.662	155.036	189.105	227.608	258.49
1683.86	80.6695	118.668	149.774	184.077	222.599	253.483
1685.79	87.9656	126.676	157.568	191.97	230.587	261.342
1687.71	90.8663	129.303	160.442	194.619	233.249	264.035
1689.64	91.8777	130.292	161.429	195.607	234.226	265.02
1691.57	94.4507	132.817	163.945	198.121	236.76	267.552
1693.5	92.7047	130.534	161.897	195.891	234.592	265.405
1695.43	86.5573	124.323	155.579	189.694	228.503	259.219
1697.36	85.3209	123.19	154.267	188.522	227.308	258.007
1699.29	83.6851	121.332	152.455	186.69	225.477	256.183
1701.22	86.683	125.163	156.074	190.504	229.342	259.903
1703.14	89.9828	128.071	159.273	193.425	232.238	262.886
1705.07	88.6992	126.678	157.872	192.06	230.785	261.534
1707	91.3234	129.548	160.669	194.893	233.604	264.35
1708.93	93.6581	131.851	163.08	197.223	235.972	266.634
1710.86	93.6338	131.779	163.084	197.179	235.883	266.535
1712.79	90.8898	128.871	160.183	194.202	232.876	263.579
1714.72	85.8103	123.61	154.823	188.887	227.559	258.283
1716.65	82.6776	120.526	151.646	185.809	224.508	255.174
1718.58	86.8342	125.352	156.269	190.562	229.339	259.859
1720.5	93.32	131.774	162.853	197.105	235.753	266.38
1722.43	94.1923	132.46	163.626	197.836	236.406	267.129
1724.36	94.7984	133.131	164.232	198.426	237.06	267.739
1726.29	95.6965	133.92	165.093	199.215	237.878	268.515
1728.22	93.2215	131.298	162.453	196.599	235.308	265.886
1730.15	89.6493	127.639	158.779	192.94	231.715	262.226
1732.08	86.7463	124.437	155.695	189.739	228.487	259.111
1734.01	84.6038	122.712	153.707	187.984	226.767	257.292
1735.93	90.9005	129.356	160.271	194.613	233.391	263.889
1737.86	91.7193	129.752	160.831	194.984	233.762	264.389
1739.79	90.5905	128.804	159.779	194.034	232.869	263.454
1741.72	90.619	128.848	159.881	194.14	233.007	263.599
1743.65	89.4442	127.719	158.725	192.972	231.89	262.52
1745.58	89.3714	127.59	158.581	192.787	231.742	262.397
1747.51	86.9177	125.004	155.962	190.208	229.221	259.851
1749.44	85.6278	123.776	154.721	189.034	228.116	258.708
1751.36	88.4885	126.981	157.87	192.228	231.359	261.944
1753.29	93.637	132.124	163.088	197.372	236.451	267.1
1755.22	93.544	131.789	162.863	197.038	236.115	266.795
1757.15	92.3474	130.806	161.774	196.019	235.136	265.742
1759.08	93.4127	131.693	162.81	196.983	236.117	266.736
1761.01	92.09	130.315	161.479	195.672	234.808	265.435
1762.94	93.6037	132.165	163.167	197.487	236.609	267.211
1764.87	95.6495	134.033	165.156	199.358	238.445	269.125
1766.8	93.0797	131.347	162.504	196.617	235.758	266.429
1768.72	91.0013	129.271	160.396	194.483	233.683	264.298
1770.65	89.0349	126.969	158.139	192.203	231.353	262.072
1772.58	88.6924	126.949	157.936	192.242	231.364	262.114
1774.51	92.22	130.689	161.685	196.017	235.184	265.837
1776.44	94.0532	132.494	163.571	197.847	236.993	267.61
1778.37	94.0166	132.328	163.529	197.728	236.827	267.487
1780.3	92.6409	131.049	162.228	196.392	235.502	266.184
1782.23	93.9529	132.444	163.588	197.738	236.857	267.565
1784.15	93.9298	132.387	163.525	197.698	236.851	267.548
1786.08	94.8403	133.372	164.478	198.686	237.867	268.576
1788.01	95.2329	133.547	164.731	198.898	238.059	268.78
1789.94	91.6657	129.752	160.968	195.116	234.28	264.952
1791.87	88.8422	127.105	158.194	192.464	231.606	262.219
1793.8	91.5861	130.101	161.147	195.451	234.577	265.177
1795.73	93.0381	131.464	162.573	196.797	235.948	266.598
1797.66	93.3139	131.691	162.81	197.019	236.122	266.841
1799.59	92.0403	130.423	161.547	195.696	234.767	265.522
1801.51	91.9365	130.498	161.607	195.79	234.916	265.609
1803.44	94.6913	133.185	164.341	198.538	237.69	268.369
1805.37	96.1733	134.592	165.758	199.968	239.073	269.801
1807.3	95.5714	133.916	165.096	199.258	238.346	269.103
1809.23	94.4433	132.757	163.939	198.044	237.15	267.93
1811.16	93.9786	132.414	163.601	197.696	236.85	267.62
1813.09	95.8058	134.362	165.507	199.69	238.828	269.553
1815.02	96.5686	135.06	166.22	200.424	239.509	270.264
1816.94	95.9299	134.471	165.592	199.767	238.892	269.605
1818.87	96.3359	134.841	166.005	200.133	239.278	269.973
1820.8	96.3785	134.766	165.983	200.152	239.263	269.982
1822.73	94.6862	132.881	164.144	198.316	237.36	268.133
1824.66	92.3916	130.677	161.878	196.063	235.106	265.907
1826.59	93.1174	131.358	162.603	196.717	235.823	266.584
1828.52	91.6901	129.723	161.023	195.112	234.216	265.003
1830.45	91.7276	130.163	161.276	195.571	234.611	265.401
1832.38	95.1609	133.732	164.854	199.096	238.183	268.928
1834.3	95.8698	134.337	165.459	199.686	238.754	269.508
1836.23	95.3863	133.849	164.97	199.238	238.244	269.028
1838.16	95.5142	133.944	165.122	199.342	238.397	269.163
1840.09	95.7152	134.023	165.299	199.439	238.46	269.301
1842.02	92.8747	130.979	162.308	196.351	235.317	266.231
1843.95	90.3312	128.682	159.804	193.887	232.931	263.808
1845.88	92.2019	130.723	161.823	195.898	234.998	265.846
1847.81	93.9397	132.477	163.67	197.729	236.79	267.657
1849.73	95.5391	134.093	165.359	199.464	238.485	269.345
1851.66	96.5887	135.009	166.38	200.502	239.501	270.365
1853.59	96.5705	135.003	166.363	200.465	239.46	270.32
1855.52	96.5393	135.006	166.274	200.342	239.418	270.251
1857.45	96.0414	134.538	165.764	199.921	238.973	269.791
1859.38	95.8125	134.347	165.56	199.752	238.74	269.66
1861.31	95.7739	134.341	165.526	199.659	238.713	269.673
1863.24	95.8861	134.384	165.579	199.63	238.719	269.706
1865.17	94.3243	132.644	163.794	197.883	236.842	267.917
1867.09	90.9792	129.086	160.291	194.459	233.409	264.403
1869.02	90.1352	128.524	159.676	193.991	233.026	263.833
1870.95	93.9493	132.595	163.682	197.982	237.03	267.798
1872.88	96.1626	134.715	165.928	200.064	239.121	269.963
1874.81	96.4503	135.013	166.241	200.362	239.485	270.362
1876.74	96.3414	134.952	166.083	200.209	239.315	270.249
1878.67	96.3809	134.981	166.135	200.266	239.235	270.271
1880.6	96.4693	135.069	166.296	200.416	239.307	270.403
1882.52	96.5865	135.176	166.424	200.428	239.405	270.494
1884.45	96.3277	134.858	166.116	200.096	239.143	270.235
1886.38	96.1844	134.692	165.945	200	239.039	270.044
1888.31	94.4505	132.786	164.087	198.248	237.273	268.174
1890.24	94.499	132.934	164.153	198.471	237.405	268.369
1892.17	96.0185	134.492	165.842	200.093	239.014	269.998
1894.1	95.3972	133.892	165.162	199.413	238.286	269.292
1896.03	95.577	134.176	165.253	199.522	238.317	269.387
1897.95	96.7254	135.324	166.387	200.607	239.547	270.564
1899.88	97.0374	135.458	166.732	200.893	239.91	270.902
1901.81	97.1075	135.53	166.829	200.99	239.931	270.941
1903.74	96.9952	135.443	166.685	200.808	239.75	270.781
1905.67	96.7367	135.078	166.488	200.552	239.583	270.578
1907.6	95.871	134.13	165.616	199.667	238.778	269.729
1909.53	95.582	133.872	165.286	199.351	238.467	269.496
1911.46	96.7722	135.147	166.404	200.585	239.654	270.711
1913.39	97.5675	136.137	167.171	201.461	240.388	271.445
1915.31	96.8649	135.394	166.508	200.632	239.536	270.635
1917.24	95.1072	133.644	164.772	198.891	237.885	268.976
1919.17	95.7241	134.281	165.426	199.741	238.636	269.672
1921.1	95.8176	134.23	165.567	199.761	238.706	269.676
1923.03	95.1389	133.823	165.079	199.223	238.197	269.058
1924.96	97.6103	136.344	167.518	201.784	240.634	271.492
1926.89	98.6284	137.159	168.326	202.62	241.428	272.526
1928.82	98.7438	137.253	168.368	202.698	241.611	272.769
1930.74	98.6675	137.159	168.278	202.435	241.473	272.657
1932.67	98.4159	137.061	168.097	202.177	241.099	272.373
1934.6	98.1746	136.876	168.038	202.172	240.948	272.188
1936.53	98.2604	137.005	168.225	202.224	241.124	272.194
1938.46	97.9715	136.587	167.886	201.867	240.761	271.825
1940.39	96.3859	134.728	166.151	200.136	239.134	270.271
1942.32	94.2154	132.674	164.088	197.988	237.051	268.432
1944.25	95.7439	134.228	165.603	199.693	238.567	270.007
1946.18	96.551	134.865	166.267	200.655	239.336	270.619
1948.1	96.961	135.425	166.84	201.099	239.692	271.086
1950.03	97.4793	135.873	167.344	201.407	240.044	271.328
1951.96	97.8742	135.949	167.553	201.747	240.542	271.61
1953.89	97.4466	135.497	167.134	201.569	240.183	271.438
1955.82	97.0911	135.256	166.807	201.168	239.496	271.157
1957.75	97.0311	135.008	166.628	200.767	239.097	271.003
1959.68	97.3639	135.164	166.868	201.111	239.534	271.433
1961.61	97.4267	135.033	167.161	201.244	239.642	271.451
1963.53	97.0665	134.772	167.047	200.934	239.504	270.968
1965.46	95.337	133.392	165.294	199.251	238.226	269.431
1967.39	94.9347	133.14	164.824	198.964	237.802	269.174
1969.32	96.6727	134.617	166.032	200.426	239.244	270.457
1971.25	97.5719	135.484	166.757	201.095	240.064	271.224
1973.18	97.149	135.033	166.872	200.885	239.532	271.075
1975.11	97.3799	135.019	167.467	201.261	239.441	271.631
1977.04	98.2264	135.72	167.85	201.483	239.723	272.425
1978.97	99.221	137.196	168.997	202.989	241.019	273.373
1980.89	99.4686	137.697	169.629	203.802	241.718	273.931
1982.82	99.7668	137.897	169.921	204.104	242.009	274.301
1984.75	99.4395	138.011	169.58	203.527	241.727	273.779
1986.68	99.0201	137.897	168.828	202.897	241.511	273.135
1988.61	98.711	137.37	168.38	202.666	241.085	272.67
1990.54	98.0605	136.404	167.561	201.855	240.088	272.065
1992.47	97.3922	135.549	166.678	201.242	239.424	271.276
1994.4	98.332	136.47	167.955	202.244	240.846	272.078
1996.32	98.1444	136.235	168.121	202.04	240.972	272.006
1998.25	97.676	135.895	167.839	201.827	240.497	271.942
2000.18	97.0879	135.134	166.952	201.315	239.597	271.109
2002.11	97.3772	135.109	166.681	201.127	239.609	270.599
2004.04	96.7889	134.572	166.143	200.019	238.876	270.043
2005.97	96.3159	134.164	165.836	200.036	238.208	270.255
2007.9	96.1157	133.822	165.585	200.304	237.922	270.459
2009.83	96.2313	133.835	165.696	200.28	238.143	270.547
2011.76	96.213	133.68	165.758	199.77	237.901	270.14
2013.68	95.6668	133.697	165.428	199.455	237.756	269.669
2015.61	94.3764	132.298	164.172	198.372	236.449	268.345
2017.54	94.4021	131.755	163.977	198.397	236.171	268.375
2019.47	94.5544	132.109	164.298	198.693	236.735	268.814
2021.4	94.6494	132.484	164.337	198.877	236.85	268.97
2023.33	95.0707	132.707	164.582	199.372	236.805	268.962
2025.26	95.5118	133.312	165.213	199.913	237.695	269.295
2027.19	95.2914	133.3	165.026	199.426	237.699	269.364
2029.11	95.7123	133.536	165.238	199.715	237.752	269.74
2031.04	96.0771	133.708	165.693	200.07	238.054	269.764
2032.97	96.2298	133.753	165.828	199.97	238.436	269.824
2034.9	95.7795	133.582	165.523	199.493	238.136	269.671
2036.83	95.9856	133.796	165.806	199.625	238.511	270.09
2038.76	95.812	133.325	165.18	199.426	238.008	269.845
2040.69	95.5719	133.238	164.9	199.417	237.629	269.448
2042.62	95.8107	133.601	165.055	199.704	237.86	269.531
2044.54	96.5023	134.43	165.712	200.444	238.52	270.012
2046.47	96.5796	134.527	166.072	200.403	238.626	270.01
2048.4	96.8667	134.875	166.412	200.646	238.987	270.529
2050.33	97.3601	135.474	166.832	201.066	239.576	271.08
2052.26	97.1557	135.324	166.554	200.972	239.767	270.887
2054.19	96.7773	135.053	166.403	200.831	239.615	270.776
2056.12	96.6404	134.96	166.519	200.815	239.46	270.648
2058.05	96.4761	134.604	166.079	200.389	239.028	270.184
2059.98	96.648	134.625	165.995	200.25	238.884	270.066
2061.9	96.3434	134.425	165.808	200.105	238.693	269.701
2063.83	95.7944	133.861	165.314	199.796	238.272	269.292
2065.76	95.9237	134.081	165.493	199.858	238.381	269.553
2067.69	96.5637	134.914	166.196	200.368	238.959	270.368
2069.62	96.7527	134.971	166.321	200.357	239.091	270.574
2071.55	97.0137	134.85	166.499	200.4	239.268	270.614
2073.48	96.9292	134.902	166.655	200.607	239.346	270.566
2075.41	96.837	135.16	166.628	200.714	239.561	270.695
2077.33	96.8522	135.089	166.44	200.58	239.612	270.645
2079.26	96.9276	135.08	166.471	200.575	239.635	270.711
2081.19	96.8904	134.959	166.402	200.487	239.429	270.691
2083.12	97.1699	135.223	166.548	200.849	239.671	270.907
2085.05	97.1052	135.39	166.559	200.902	239.781	270.849
2086.98	96.9862	135.367	166.509	200.726	239.66	270.59
2088.91	96.5498	134.875	166.026	200.261	239.082	270.164
2090.84	96.4353	134.798	165.929	200.201	238.92	270.109
2092.77	96.5869	134.925	166.187	200.429	239.207	270.274
2094.69	96.7861	135.03	166.37	200.709	239.486	270.522
2096.62	96.9171	135.224	166.443	200.885	239.598	270.702
2098.55	96.8989	135.32	166.463	200.925	239.65	270.815
2100.48	96.8534	135.203	166.358	200.836	239.525	270.783
2102.41	96.8714	135.071	166.271	200.663	239.508	270.723
2104.34	96.8937	135.084	166.356	200.576	239.553	270.645
2106.27	96.8593	135.078	166.431	200.704	239.546	270.741
2108.2	96.896	135.127	166.413	200.778	239.623	270.825
2110.12	96.9783	135.322	166.647	200.867	239.746	270.723
2112.05	96.7033	135.136	166.554	200.69	239.488	270.492
2113.98	96.5627	135.141	166.571	200.567	239.556	270.444
2115.91	96.506	135.225	166.538	200.486	239.608	270.374
2117.84	96.5197	135.189	166.394	200.431	239.567	270.137
2119.77	96.5208	134.95	166.154	200.284	239.452	270.006
2121.7	96.6597	134.818	166.055	200.395	239.574	270.255
2123.63	96.5122	134.642	165.946	200.378	239.258	270.174
2125.56	96.2165	134.407	165.778	200.169	238.869	269.948
2127.48	96.0047	134.156	165.558	199.9	238.694	269.837
2129.41	96.2196	134.11	165.607	199.936	238.897	269.945
2131.34	96.0576	133.94	165.55	199.801	238.88	269.803
2133.27	95.8754	134.029	165.507	199.909	238.618	269.676
2135.2	95.8059	133.833	165.307	199.834	238.303	269.632
2137.13	95.682	133.553	165.226	199.47	238.33	269.455
2139.06	95.3989	133.478	165.203	199.18	238.171	269.221
2140.99	95.4335	133.548	165.23	199.208	238.081	269.326
2142.91	95.7043	133.568	165.467	199.462	238.275	269.681
2144.84	95.7189	133.451	165.632	199.68	238.324	269.789
2146.77	95.3521	133.052	165.284	199.481	237.799	269.378
2148.7	95.4485	132.956	165.264	199.618	237.315	269.556
2150.63	95.318	133.107	165.058	199.287	236.99	269.353
2152.56	94.8444	132.94	164.441	198.776	236.914	268.688
2154.49	94.4955	132.456	163.921	198.481	236.641	268.215
2156.42	94.8682	132.52	164.455	198.623	236.92	268.727
2158.35	95.7713	133.064	165.46	199.635	238.05	269.847
2160.27	95.8667	133.8	165.502	200.178	238.407	269.913
2162.2	95.8893	133.784	165.258	199.916	238.33	269.891
2164.13	96.1733	134.107	165.292	200.061	239.057	270.436
2166.06	96.2368	134.524	165.372	200.281	239.124	270.245
2167.99	96.668	134.736	166.088	200.37	239.049	270.126
2169.92	96.2276	134.4	166.172	200.218	238.699	269.889
2171.85	96.079	134.281	166.354	200.371	238.792	269.913
2173.78	96.3246	134.288	166.226	200.349	238.868	269.916
2175.7	96.7583	134.387	165.983	200.53	238.877	270.194
2177.63	96.4181	134.113	165.891	200.424	238.439	269.97
2179.56	96.1259	134.087	166.013	200.149	238.997	270.043
2181.49	96.308	134.403	166.236	200.266	239.447	270.269
2183.42	96.617	135.006	166.439	200.66	239.708	270.515
2185.35	96.4517	134.967	166.343	200.85	239.424	270.515
2187.28	96.4534	134.619	166.273	200.724	239.194	270.326
2189.21	96.1401	134.061	165.869	200.265	238.731	270.129
2191.13	96.1499	134.36	165.803	200.222	238.693	270.311
2193.06	96.3837	134.927	165.825	200.304	238.933	270.24
2194.99	96.457	134.97	166.026	200.578	239.042	270.29
2196.92	96.5953	134.522	166.113	200.595	238.95	270.362
2198.85	96.7169	134.447	166.258	200.418	238.826	270.377
2200.78	96.6231	135.012	166.238	200.229	238.811	270.51
2202.71	96.5488	135.078	166.394	200.304	239.081	270.443
2204.64	96.4565	134.61	166.464	200.491	239.245	270.193
2206.57	96.6696	134.793	166.482	200.81	239.525	270.39
2208.49	96.7244	134.885	166.441	200.885	239.473	270.676
2210.42	96.5326	134.807	166.309	200.909	239.314	270.633
2212.35	96.4554	134.928	166.377	200.78	239.493	270.476
2214.28	96.6973	135.23	166.792	200.86	239.589	270.436
2216.21	97.0638	135.427	166.866	201.052	239.603	270.616
2218.14	97.2798	135.628	166.787	201.034	239.661	270.763
2220.07	97.2252	135.554	166.746	200.844	239.513	270.603
2222	97.1646	135.569	166.769	200.906	239.57	270.561
2223.92	97.2625	135.605	166.743	201.077	239.536	270.675
2225.85	97.3879	135.574	166.792	201.31	239.643	270.893
2227.78	97.2655	135.531	166.783	201.165	239.66	270.742
2229.71	97.299	135.687	166.787	201.187	239.736	270.77
2231.64	97.2628	135.574	166.788	201.053	239.674	270.741
2233.57	97.1756	135.317	166.732	200.85	239.66	270.649
2235.5	96.987	135.177	166.459	200.9	239.673	270.518
2237.43	96.972	135.18	166.433	201.215	239.783	270.564
2239.36	97.0254	135.202	166.604	201.085	239.673	270.636
2241.28	97.179	135.378	166.858	201.224	239.78	270.747
2243.21	97.2014	135.461	166.956	201.302	239.921	270.678
2245.14	97.1462	135.528	167.11	201.166	240.079	270.738
2247.07	97.2028	135.61	167.04	201.157	240.101	270.815
2249	97.3726	135.924	166.996	201.328	240.134	270.806
2250.93	97.1607	135.803	166.907	201.317	240.027	270.775
2252.86	97.1698	135.773	167.009	201.457	240.202	271.042
2254.79	97.4865	135.972	167.248	201.655	240.24	271.176
2256.71	97.5728	136.172	167.222	201.666	240.321	271.095
2258.64	97.5592	136.096	167.164	201.588	240.333	271.076
2260.57	97.746	136.341	167.489	201.856	240.565	271.29
2262.5	97.8994	136.584	167.69	201.981	240.856	271.602
2264.43	98.074	136.628	167.708	202.077	240.995	271.878
2266.36	98.4201	136.822	168.005	202.328	241.123	271.97
2268.29	98.7515	137.143	168.361	202.639	241.358	272.151
2270.22	98.6414	137.101	168.31	202.583	241.275	272.166
2272.15	98.3371	136.941	168.07	202.334	241.02	271.961
2274.07	98.2216	136.82	167.872	202.206	240.893	271.754
2276	98.2553	136.785	167.929	202.273	240.919	271.803
2277.93	98.2162	136.717	167.9	202.182	240.869	271.741
2279.86	98.0937	136.627	167.728	202.049	240.807	271.671
2281.79	97.8941	136.499	167.548	201.875	240.72	271.516
2283.72	97.7785	136.352	167.44	201.693	240.552	271.407
2285.65	97.686	136.233	167.348	201.574	240.391	271.261
2287.58	97.587	136.298	167.279	201.482	240.33	271.114
2289.5	97.4324	136.222	167.164	201.302	240.196	270.925
2291.43	97.1729	135.961	166.942	201.083	239.933	270.695
2293.36	96.8459	135.674	166.666	200.794	239.686	270.508
2295.29	96.5134	135.317	166.346	200.407	239.394	270.18
2297.22	96.1497	134.93	166.019	200.121	239.062	269.809
2299.15	95.8328	134.557	165.711	199.89	238.755	269.491
2301.08	95.5462	134.287	165.397	199.606	238.431	269.116
2303.01	95.22	134.018	165.096	199.308	238.068	268.717
2304.94	94.8312	133.638	164.658	198.879	237.642	268.347
2306.86	94.5813	133.365	164.368	198.581	237.371	268.141
2308.79	94.4864	133.227	164.237	198.382	237.15	267.909
2310.72	94.4798	133.309	164.3	198.407	237.073	267.838
2312.65	94.7084	133.666	164.62	198.739	237.35	268.136
2314.58	95.2703	134.178	165.181	199.262	237.913	268.644
2316.51	95.6161	134.477	165.503	199.516	238.243	268.83
2318.44	95.823	134.719	165.655	199.63	238.329	268.944
2320.37	96.3009	135.192	166.074	200.03	238.631	269.296
2322.29	97.2807	136.264	167.145	201.015	239.57	270.153
2324.22	98.3004	137.303	168.219	202.026	240.572	271.077
2326.15	98.9317	137.848	168.818	202.612	241.186	271.706
2328.08	99.5283	138.406	169.317	203.112	241.627	272.256
2330.01	100.412	139.39	170.245	204.032	242.411	273.025
2331.94	101.573	140.626	171.477	205.27	243.674	274.143
2333.87	102.819	141.77	172.715	206.318	244.836	275.219
2335.8	103.68	142.591	173.526	207.132	245.581	275.891
2337.72	104.249	143.055	174.016	207.768	246.115	276.406
2339.65	104.237	143.078	174.064	207.801	246.1	276.468
2341.58	103.896	142.966	173.91	207.704	245.904	276.308
2343.51	102.894	141.91	172.88	206.932	245.05	275.424
2345.44	101.256	140.595	171.367	205.595	243.954	274.298
2347.37	99.0933	138.399	169.214	203.279	241.874	272.317
2349.3	97.8368	136.643	167.689	201.555	240.176	270.656
2351.23	98.972	137.492	168.696	202.422	240.96	271.33
2353.16	101.543	140.052	171.181	204.858	243.218	273.513
2355.08	103.624	142.205	173.278	206.847	245.147	275.396
2357.01	105.219	143.916	174.833	208.451	246.546	276.936
2358.94	106.064	144.847	175.681	209.425	247.286	277.67
2360.87	106.486	145.333	176.122	210.022	247.827	278.168
2362.8	106.27	145.279	176.015	209.893	247.83	278.173
2364.73	105.453	144.597	175.472	209.101	247.247	277.696
2366.66	104.133	143.264	174.162	208.184	246.207	276.722
2368.59	102.911	142.138	172.861	207.175	245.14	275.729
2370.51	101.772	140.98	171.671	205.938	244.087	274.723
2372.44	100.617	139.799	170.505	204.815	243.089	273.738
2374.37	99.5336	138.679	169.544	203.846	242.266	272.88
2376.3	98.7286	137.952	168.899	203.197	241.713	272.327
2378.23	98.3593	137.614	168.588	202.869	241.506	272.138
2380.16	98.5603	137.728	168.733	203.007	241.725	272.396
2382.09	99.1593	138.2	169.283	203.532	242.249	273.036
2384.02	99.9978	138.898	170.042	204.288	243.018	273.866
2385.95	100.723	139.482	170.659	204.905	243.675	274.563
2387.87	101.114	139.862	171.051	205.264	244.041	274.963
2389.8	101.306	140.101	171.253	205.47	244.184	275.144
2391.73	101.48	140.26	171.412	205.646	244.361	275.274
2393.66	101.688	140.424	171.623	205.839	244.577	275.443
2395.59	101.984	140.747	171.927	206.123	244.855	275.759
2397.52	102.192	140.955	172.089	206.3	245.007	276.022
2399.45	102.103	140.813	171.992	206.181	244.923	275.914
2401.38	101.606	140.318	171.512	205.713	244.419	275.369
2403.3	100.949	139.691	170.859	205.044	243.733	274.667
2405.23	100.301	138.944	170.216	204.393	243.083	273.997
2407.16	99.8543	138.456	169.71	203.935	242.683	273.592
2409.09	99.5717	138.237	169.414	203.615	242.348	273.281
2411.02	99.2719	137.968	169.125	203.331	242.014	272.962
2412.95	98.8697	137.606	168.75	202.982	241.681	272.614
2414.88	98.4504	137.247	168.391	202.617	241.33	272.251
2416.81	98.139	136.943	168.065	202.249	241.023	271.966
2418.74	97.9333	136.706	167.841	201.998	240.843	271.821
2420.66	97.6529	136.469	167.577	201.778	240.629	271.553
2422.59	97.4023	136.22	167.312	201.565	240.321	271.281
2424.52	97.2165	135.992	167.094	201.428	240.076	271.061
2426.45	97.0939	135.892	167.028	201.316	239.973	270.93
2428.38	97.0361	135.852	166.978	201.189	239.911	270.862
2430.31	97.0629	135.834	166.951	201.187	239.925	270.854
2432.24	97.02	135.776	166.887	201.149	239.88	270.786
2434.17	96.9039	135.685	166.829	201.012	239.752	270.715
2436.09	96.8982	135.659	166.865	200.912	239.741	270.666
2438.02	96.9971	135.706	166.922	200.96	239.898	270.703
2439.95	96.9276	135.614	166.839	200.953	239.845	270.668
2441.88	96.8543	135.549	166.747	200.934	239.709	270.644
2443.81	96.8471	135.5	166.666	200.976	239.681	270.625
2445.74	96.8333	135.504	166.682	200.979	239.635	270.591
2447.67	96.7939	135.495	166.687	200.87	239.554	270.531
2449.6	96.7668	135.427	166.653	200.779	239.57	270.479
2451.53	96.7426	135.427	166.634	200.794	239.587	270.474
2453.45	96.7576	135.439	166.653	200.893	239.585	270.522
2455.38	96.7494	135.403	166.631	200.859	239.56	270.58
2457.31	96.7591	135.366	166.587	200.807	239.536	270.554
2459.24	96.6929	135.284	166.566	200.76	239.485	270.409
2461.17	96.6348	135.22	166.568	200.742	239.428	270.365
2463.1	96.5803	135.199	166.487	200.666	239.401	270.358
2465.03	96.5784	135.241	166.428	200.676	239.368	270.362
2466.96	96.6084	135.254	166.454	200.748	239.372	270.43
2468.88	96.6134	135.235	166.473	200.698	239.433	270.438
2470.81	96.5283	135.127	166.417	200.597	239.353	270.256
2472.74	96.5019	135.075	166.365	200.579	239.277	270.232
2474.67	96.5184	135.108	166.33	200.578	239.259	270.289
2476.6	96.5571	135.087	166.46	200.606	239.337	270.307
2478.53	96.6153	135.089	166.458	200.604	239.331	270.284
2480.46	96.7172	135.168	166.478	200.691	239.435	270.352
2482.39	96.6837	135.222	166.488	200.716	239.52	270.402
2484.32	96.5919	135.176	166.449	200.589	239.457	270.293
2486.24	96.6018	135.118	166.396	200.545	239.322	270.216
2488.17	96.5812	135.145	166.339	200.587	239.229	270.214
2490.1	96.4956	135.143	166.343	200.591	239.159	270.202
2492.03	96.4528	135.115	166.355	200.572	239.178	270.244
2493.96	96.4746	135.055	166.375	200.541	239.171	270.237
2495.89	96.4913	135.083	166.419	200.523	239.221	270.257
2497.82	96.5336	135.102	166.441	200.504	239.271	270.316
2499.75	96.6294	135.191	166.495	200.635	239.338	270.335
2501.67	96.6486	135.285	166.563	200.769	239.441	270.37
2503.6	96.6605	135.281	166.581	200.829	239.468	270.4
2505.53	96.7323	135.185	166.541	200.773	239.448	270.402
2507.46	96.8343	135.167	166.65	200.8	239.51	270.447
2509.39	96.7895	135.167	166.622	200.863	239.478	270.446
2511.32	96.7704	135.217	166.58	200.855	239.463	270.445
2513.25	96.83	135.305	166.655	200.824	239.524	270.472
2515.18	96.902	135.4	166.737	200.913	239.591	270.554
2517.1	96.9174	135.411	166.674	200.935	239.604	270.552
2519.03	96.8745	135.384	166.649	200.952	239.584	270.581
2520.96	96.9023	135.422	166.668	200.973	239.625	270.605
2522.89	96.9599	135.49	166.717	201.021	239.703	270.592
2524.82	97.0008	135.492	166.79	201.02	239.692	270.643
2526.75	96.9528	135.471	166.75	200.983	239.642	270.666
2528.68	96.9737	135.516	166.731	201.077	239.617	270.654
2530.61	97.0149	135.587	166.836	201.149	239.687	270.717
2532.54	96.9828	135.616	166.853	201.121	239.756	270.771
2534.46	96.9985	135.593	166.749	201.11	239.77	270.822
2536.39	96.9995	135.501	166.733	201.095	239.711	270.813
2538.32	96.9425	135.506	166.825	201.124	239.674	270.788
2540.25	96.9793	135.594	166.834	201.134	239.709	270.764
2542.18	97.0019	135.549	166.833	201.125	239.727	270.743
2544.11	96.961	135.488	166.836	201.049	239.625	270.728
2546.04	97.0317	135.582	166.9	201.041	239.611	270.768
2547.97	97.0335	135.57	166.844	201.077	239.668	270.705
2549.89	97.0082	135.545	166.813	201.086	239.691	270.675
2551.82	96.9547	135.557	166.849	201.083	239.624	270.653
2553.75	96.9921	135.556	166.849	201.071	239.603	270.67
2555.68	97.0102	135.54	166.805	201.062	239.564	270.741
2557.61	97.003	135.604	166.844	201.159	239.701	270.78
2559.54	97.0193	135.632	166.845	201.167	239.779	270.727
2561.47	97.071	135.664	166.871	201.131	239.799	270.747
2563.4	97.0605	135.675	166.906	201.143	239.73	270.767
2565.33	97.0931	135.734	166.927	201.158	239.685	270.762
2567.25	97.1349	135.761	166.945	201.115	239.709	270.769
2569.18	97.1089	135.682	166.933	201.178	239.773	270.761
2571.11	97.1104	135.602	166.959	201.215	239.833	270.785
2573.04	97.1819	135.647	167.016	201.291	239.847	270.913
2574.97	97.1889	135.725	167.031	201.296	239.847	270.899
2576.9	97.2024	135.658	167.007	201.252	239.812	270.843
2578.83	97.2396	135.646	167.042	201.272	239.853	270.877
2580.76	97.2187	135.691	167.035	201.304	239.842	270.862
2582.68	97.1213	135.71	166.965	201.314	239.823	270.87
2584.61	97.0734	135.74	166.964	201.31	239.826	270.849
2586.54	97.1153	135.79	166.999	201.293	239.82	270.843
2588.47	97.1955	135.819	167.02	201.352	239.865	270.868
2590.4	97.2601	135.828	167.049	201.394	239.879	270.854
2592.33	97.2026	135.852	167.005	201.331	239.874	270.798
2594.26	97.2035	135.838	167.011	201.305	239.928	270.807
2596.19	97.2949	135.816	167.008	201.333	239.921	270.859
2598.12	97.2977	135.817	166.986	201.366	239.864	270.868
2600.04	97.285	135.846	167.049	201.405	239.883	270.892
2601.97	97.2729	135.896	167.066	201.413	239.889	270.945
2603.9	97.2535	135.846	167.044	201.347	239.873	270.928
2605.83	97.2634	135.849	167.11	201.392	239.923	270.923
2607.76	97.3034	135.914	167.168	201.495	239.933	270.984
2609.69	97.2673	135.902	167.176	201.473	239.916	270.969
2611.62	97.2564	135.916	167.153	201.439	239.936	270.932
2613.55	97.2263	135.907	167.123	201.39	239.937	270.917
2615.47	97.1759	135.896	167.133	201.381	239.943	270.898
2617.4	97.1786	135.897	167.135	201.387	239.957	270.892
2619.33	97.23	135.885	167.139	201.396	240.005	270.935
2621.26	97.2634	135.912	167.111	201.369	240.041	270.934
2623.19	97.3011	135.955	167.121	201.413	240.007	270.885
2625.12	97.3082	135.99	167.177	201.451	240.011	270.893
2627.05	97.2424	135.955	167.134	201.413	239.961	270.862
2628.98	97.2137	135.919	167.128	201.383	239.944	270.867
2630.91	97.2578	135.989	167.171	201.438	240	270.962
2632.83	97.3103	136.044	167.161	201.508	240.018	271.019
2634.76	97.3419	136.065	167.182	201.545	240.096	271.069
2636.69	97.2856	136.058	167.187	201.483	240.136	271.049
2638.62	97.2774	136.035	167.213	201.45	240.113	271.056
2640.55	97.3384	136.076	167.259	201.501	240.096	271.088
2642.48	97.3593	136.108	167.268	201.501	240.114	271.079
2644.41	97.3357	136.089	167.21	201.461	240.108	271.038
2646.34	97.3293	136.083	167.182	201.475	240.132	271.034
2648.26	97.3159	136.069	167.177	201.505	240.16	271.045
2650.19	97.282	136.087	167.19	201.52	240.19	271.06
2652.12	97.2235	136.105	167.193	201.488	240.167	271.05
2654.05	97.239	136.111	167.239	201.474	240.161	271.044
2655.98	97.2494	136.067	167.234	201.488	240.157	271.044
2657.91	97.2329	136.043	167.183	201.495	240.115	271.046
2659.84	97.2207	136.044	167.175	201.463	240.082	271.023
2661.77	97.1984	136.069	167.143	201.43	240.065	271.001
2663.69	97.1443	136.043	167.105	201.395	240.002	270.948
2665.62	97.1212	135.995	167.109	201.387	239.981	270.929
2667.55	97.0881	135.971	167.111	201.394	239.987	270.923
2669.48	97.0496	135.923	167.097	201.332	239.984	270.882
2671.41	97.0792	135.906	167.054	201.287	239.978	270.841
2673.34	97.1201	135.951	167.061	201.293	239.988	270.864
2675.27	97.1298	136.002	167.118	201.315	240.02	270.921
2677.2	97.1631	136.054	167.161	201.391	240.049	270.969
2679.13	97.1378	136.023	167.148	201.396	240.025	270.95
2681.05	97.0688	135.952	167.069	201.333	239.935	270.885
2682.98	97.0627	135.921	167.035	201.292	239.892	270.848
2684.91	97.0588	135.944	167.026	201.289	239.908	270.84
2686.84	97.0208	135.941	167.015	201.249	239.883	270.819
2688.77	96.9785	135.893	166.989	201.224	239.839	270.801
2690.7	96.9543	135.827	166.939	201.226	239.82	270.787
2692.63	96.9662	135.812	166.964	201.25	239.869	270.787
2694.56	96.9699	135.851	166.992	201.265	239.918	270.802
2696.48	96.9697	135.905	167.023	201.282	239.933	270.826
2698.41	97.0052	135.913	167.067	201.274	239.918	270.846
2700.34	97.034	135.912	167.056	201.268	239.88	270.849
2702.27	97.0069	135.926	167.021	201.29	239.853	270.816
2704.2	96.9858	135.911	167.048	201.314	239.863	270.802
2706.13	97.0239	135.925	167.102	201.316	239.915	270.841
2708.06	97.0482	135.936	167.109	201.276	239.896	270.879
2709.99	97.0429	135.946	167.083	201.258	239.88	270.892
2711.92	97.043	135.969	167.098	201.305	239.928	270.913
2713.84	97.0604	135.987	167.135	201.339	239.959	270.925
2715.77	97.1067	136.05	167.155	201.367	239.951	270.925
2717.7	97.1406	136.074	167.169	201.415	239.959	270.948
2719.63	97.1438	136.029	167.181	201.419	239.994	270.976
2721.56	97.1826	136.111	167.253	201.44	240.021	271.026
2723.49	97.2778	136.228	167.361	201.527	240.084	271.06
2725.42	97.2921	136.226	167.369	201.535	240.098	271.05
2727.35	97.2788	136.18	167.345	201.563	240.096	271.062
2729.27	97.2665	136.157	167.323	201.571	240.089	271.108
2731.2	97.2859	136.2	167.355	201.57	240.13	271.132
2733.13	97.3202	136.235	167.419	201.59	240.167	271.138
2735.06	97.3657	136.252	167.455	201.638	240.185	271.16
2736.99	97.3949	136.286	167.475	201.672	240.22	271.18
2738.92	97.3996	136.281	167.475	201.637	240.213	271.171
2740.85	97.372	136.276	167.438	201.61	240.168	271.155
2742.78	97.419	136.353	167.479	201.672	240.195	271.167
2744.71	97.487	136.384	167.527	201.697	240.236	271.198
2746.63	97.4554	136.388	167.525	201.68	240.257	271.222
2748.56	97.3987	136.379	167.503	201.686	240.252	271.241
2750.49	97.423	136.351	167.526	201.675	240.236	271.263
2752.42	97.4448	136.354	167.553	201.708	240.222	271.271
2754.35	97.4489	136.386	167.576	201.733	240.237	271.284
2756.28	97.4374	136.364	167.554	201.723	240.221	271.254
2758.21	97.4719	136.381	167.577	201.761	240.21	271.28
2760.14	97.449	136.391	167.591	201.748	240.243	271.272
2762.06	97.43	136.412	167.599	201.732	240.283	271.25
2763.99	97.462	136.424	167.608	201.756	240.276	271.261
2765.92	97.4885	136.448	167.615	201.777	240.275	271.321
2767.85	97.493	136.476	167.623	201.792	240.278	271.323
2769.78	97.5114	136.49	167.617	201.806	240.275	271.307
2771.71	97.4902	136.472	167.619	201.797	240.305	271.34
2773.64	97.5077	136.476	167.678	201.796	240.377	271.385
2775.57	97.4651	136.487	167.659	201.763	240.365	271.33
2777.5	97.4277	136.495	167.612	201.756	240.315	271.28
2779.42	97.4499	136.47	167.605	201.754	240.284	271.28
2781.35	97.5104	136.493	167.678	201.817	240.301	271.348
2783.28	97.5037	136.538	167.682	201.843	240.332	271.369
2785.21	97.522	136.559	167.656	201.834	240.324	271.346
2787.14	97.4923	136.564	167.657	201.809	240.237	271.318
2789.07	97.4345	136.521	167.614	201.776	240.221	271.282
2791	97.4123	136.451	167.572	201.757	240.209	271.239
2792.93	97.3948	136.448	167.59	201.781	240.18	271.23
2794.85	97.3733	136.448	167.578	201.782	240.169	271.224
2796.78	97.3316	136.405	167.549	201.701	240.163	271.167
2798.71	97.2941	136.381	167.54	201.644	240.167	271.158
2800.64	97.3144	136.36	167.562	201.669	240.191	271.208
2802.57	97.3259	136.371	167.571	201.674	240.166	271.192
2804.5	97.2963	136.36	167.538	201.678	240.148	271.166
2806.43	97.2474	136.32	167.474	201.666	240.111	271.14
2808.36	97.2209	136.325	167.46	201.634	240.049	271.119
2810.28	97.2017	136.328	167.44	201.613	239.964	271.076
2812.21	97.1788	136.305	167.427	201.618	240.003	271.062
2814.14	97.1754	136.288	167.436	201.585	240.018	271.055
2816.07	97.2145	136.287	167.46	201.557	239.963	271.062
2818	97.2059	136.276	167.479	201.571	239.973	271.039
2819.93	97.176	136.268	167.486	201.587	239.963	271.033
2821.86	97.1693	136.253	167.446	201.571	239.953	271.018
2823.79	97.1419	136.25	167.415	201.584	239.972	271.013
2825.72	97.0811	136.251	167.383	201.583	239.927	270.987
2827.64	97.1175	136.309	167.41	201.598	239.931	271.031
2829.57	97.1616	136.354	167.469	201.593	239.964	271.096
2831.5	97.1621	136.334	167.467	201.587	239.967	271.109
2833.43	97.1529	136.386	167.48	201.618	239.979	271.116
2835.36	97.1992	136.428	167.49	201.683	240.04	271.156
2837.29	97.1939	136.429	167.469	201.697	240.059	271.137
2839.22	97.1718	136.457	167.499	201.675	240.041	271.138
2841.15	97.1605	136.483	167.535	201.647	240.009	271.119
2843.07	97.1959	136.529	167.562	201.664	240.011	271.097
2845	97.2424	136.617	167.595	201.745	240.072	271.135
2846.93	97.3468	136.738	167.652	201.854	240.199	271.26
2848.86	97.4418	136.918	167.777	201.961	240.373	271.401
2850.79	97.4994	137.078	167.885	202.065	240.462	271.46
2852.72	97.5056	137.12	167.968	202.16	240.466	271.537
2854.65	97.4713	137.175	168.066	202.245	240.546	271.59
2856.58	97.498	137.229	168.092	202.277	240.658	271.647
2858.51	97.5128	137.241	168.116	202.315	240.74	271.676
2860.43	97.418	137.152	168.088	202.297	240.624	271.639
2862.36	97.3626	137.042	167.994	202.211	240.479	271.61
2864.29	97.3226	136.896	167.93	202.118	240.374	271.527
2866.22	97.293	136.75	167.851	202.06	240.285	271.389
2868.15	97.313	136.723	167.803	202	240.233	271.318
2870.08	97.3092	136.778	167.777	201.964	240.215	271.322
2872.01	97.2346	136.679	167.708	201.889	240.112	271.27
2873.94	97.2356	136.608	167.68	201.833	240.038	271.225
2875.86	97.1843	136.547	167.652	201.791	240.027	271.186
2877.79	97.1773	136.554	167.676	201.822	240.066	271.195
2879.72	97.1709	136.607	167.647	201.849	240.042	271.224
2881.65	97.1438	136.611	167.61	201.856	239.989	271.223
2883.58	97.1241	136.584	167.611	201.839	239.958	271.183
2885.51	97.1453	136.611	167.627	201.853	239.995	271.198
2887.44	97.1848	136.689	167.72	201.886	240.057	271.276
2889.37	97.2122	136.71	167.791	201.89	240.069	271.293
2891.3	97.3007	136.76	167.833	201.949	240.145	271.343
2893.22	97.4202	136.87	167.927	202.072	240.277	271.457
2895.15	97.4439	136.867	167.95	202.089	240.278	271.496
2897.08	97.3829	136.896	167.889	202.042	240.212	271.461
2899.01	97.3882	136.945	167.92	202.062	240.22	271.481
2900.94	97.3822	136.959	167.962	202.094	240.224	271.496
2902.87	97.3203	136.964	167.926	202.057	240.194	271.417
2904.8	97.3085	136.982	167.939	202.045	240.248	271.414
2906.73	97.3144	137.035	167.974	202.076	240.288	271.48
2908.65	97.3787	137.105	168.008	202.111	240.327	271.536
2910.58	97.4243	137.095	168.002	202.133	240.338	271.572
2912.51	97.4206	137.052	167.975	202.134	240.345	271.518
2914.44	97.4019	137.168	167.944	202.113	240.405	271.474
2916.37	97.3439	137.291	167.934	202.124	240.436	271.528
2918.3	97.3308	137.307	167.975	202.158	240.455	271.544
2920.23	97.407	137.401	168.074	202.222	240.555	271.588
2922.16	97.4469	137.531	168.2	202.345	240.659	271.717
2924.09	97.5352	137.639	168.407	202.512	240.769	271.847
2926.01	97.4999	137.628	168.474	202.551	240.808	271.872
2927.94	97.3167	137.423	168.26	202.446	240.618	271.717
2929.87	97.2094	137.291	168.131	202.263	240.434	271.577
2931.8	97.175	137.209	168.198	202.215	240.402	271.515
2933.73	97.1314	137.193	168.225	202.27	240.438	271.504
2935.66	97.1556	137.291	168.314	202.401	240.487	271.634
2937.59	97.2171	137.327	168.39	202.469	240.492	271.724
2939.52	97.2811	137.294	168.395	202.46	240.476	271.739
2941.44	97.3133	137.283	168.367	202.416	240.473	271.75
2943.37	97.2467	137.249	168.234	202.32	240.395	271.678
2945.3	97.1007	137.013	168.011	202.155	240.167	271.47
2947.23	97.0488	136.782	167.862	202.051	240.016	271.299
2949.16	96.9442	136.635	167.726	201.914	239.947	271.181
2951.09	96.8303	136.532	167.585	201.708	239.834	271.103
2953.02	96.7847	136.428	167.481	201.559	239.713	270.991
2954.95	96.7071	136.385	167.449	201.56	239.632	270.962
2956.87	96.7029	136.391	167.447	201.587	239.643	270.969
2958.8	96.7552	136.373	167.466	201.594	239.637	270.98
2960.73	96.6588	136.292	167.382	201.54	239.598	270.934
2962.66	96.6211	136.269	167.346	201.503	239.588	270.882
2964.59	96.6107	136.231	167.327	201.471	239.535	270.862
2966.52	96.6314	136.203	167.344	201.501	239.555	270.89
2968.45	96.7251	136.242	167.423	201.585	239.661	270.944
2970.38	96.7478	136.241	167.434	201.618	239.681	270.957
2972.31	96.6368	136.129	167.328	201.547	239.544	270.917
2974.23	96.658	136.149	167.355	201.549	239.567	270.962
2976.16	96.751	136.283	167.506	201.65	239.683	271.065
2978.09	96.8122	136.341	167.522	201.671	239.696	271.071
2980.02	96.8039	136.284	167.469	201.589	239.647	271.006
2981.95	96.8793	136.341	167.602	201.671	239.746	271.127
2983.88	97.0065	136.48	167.757	201.849	239.882	271.316
2985.81	96.9724	136.457	167.684	201.839	239.865	271.299
2987.74	97.017	136.473	167.719	201.868	239.917	271.289
2989.66	97.0916	136.568	167.846	201.961	240.038	271.378
2991.59	97.007	136.544	167.828	201.926	240.043	271.373
2993.52	96.9888	136.589	167.839	201.93	240.025	271.363
2995.45	97.1472	136.788	168.008	202.108	240.143	271.525
2997.38	97.2719	136.893	168.139	202.273	240.246	271.653
2999.31	97.4133	136.949	168.263	202.387	240.395	271.735
3001.24	97.5755	137.076	168.438	202.527	240.59	271.91
3003.17	97.6175	137.16	168.463	202.58	240.616	271.951
3005.1	97.7105	137.259	168.515	202.623	240.666	271.98
3007.02	97.6789	137.238	168.482	202.612	240.642	272.014
3008.95	97.4639	137.033	168.268	202.438	240.441	271.854
3010.88	97.299	136.856	168.17	202.273	240.287	271.693
3012.81	97.3613	136.901	168.301	202.392	240.437	271.749
3014.74	97.5905	137.154	168.569	202.63	240.712	271.954
3016.67	97.8498	137.475	168.857	202.92	240.945	272.25
3018.6	98.0017	137.642	168.979	203.065	241.05	272.343
3020.53	98.0136	137.561	168.908	203.042	240.959	272.295
3022.45	97.9028	137.426	168.8	202.936	240.836	272.244
3024.38	97.7903	137.361	168.706	202.831	240.728	272.186
3026.31	97.8238	137.384	168.753	202.87	240.731	272.18
3028.24	97.7642	137.337	168.678	202.832	240.702	272.068
3030.17	97.4139	137.007	168.381	202.487	240.415	271.769
3032.1	97.3916	136.965	168.3	202.396	240.411	271.756
3034.03	97.6874	137.238	168.487	202.616	240.668	271.995
3035.96	97.8803	137.501	168.79	202.873	240.906	272.213
3037.89	98.0781	137.705	169.121	203.139	241.155	272.481
3039.81	98.2952	137.798	169.257	203.342	241.269	272.673
3041.74	98.5027	137.922	169.345	203.466	241.303	272.766
3043.67	98.5843	138.083	169.532	203.616	241.462	272.951
3045.6	98.8392	138.391	169.867	203.877	241.771	273.234
3047.53	99.0642	138.63	170.121	204.088	241.994	273.39
3049.46	99.4197	139.025	170.471	204.508	242.398	273.783
3051.39	99.8001	139.392	170.899	204.833	242.723	274.157
3053.32	99.7095	139.278	170.808	204.689	242.616	274.037
3055.24	99.2131	138.811	170.234	204.226	242.201	273.586
3057.17	98.8479	138.494	169.891	203.938	241.804	273.288
3059.1	98.6788	138.399	169.791	203.823	241.594	273.186
3061.03	98.5639	138.375	169.701	203.748	241.497	273.073
3062.96	98.3953	138.177	169.481	203.567	241.357	272.868
3064.89	98.0216	137.77	169.163	203.217	241.043	272.542
3066.82	97.9552	137.697	169.128	203.178	241.012	272.54
3068.75	98.236	137.948	169.435	203.488	241.313	272.832
3070.68	98.5193	138.264	169.803	203.825	241.553	273.089
3072.6	98.5124	138.314	169.876	203.875	241.516	273.135
3074.53	98.2547	138.087	169.585	203.636	241.295	272.87
3076.46	97.8669	137.654	169.132	203.209	240.938	272.429
3078.39	97.5467	137.351	168.908	202.879	240.632	272.132
3080.32	97.4592	137.305	168.842	202.777	240.561	272.078
3082.25	97.6079	137.345	168.891	202.82	240.679	272.196
3084.18	97.8123	137.504	169.072	202.995	240.775	272.354
3086.11	97.8541	137.594	169.127	203.137	240.808	272.411
3088.03	97.7754	137.575	169.058	203.134	240.776	272.354
3089.96	97.7237	137.539	169.017	203.028	240.718	272.307
3091.89	97.6382	137.422	168.905	202.883	240.639	272.2
3093.82	97.4302	137.253	168.693	202.705	240.449	272.017
3095.75	97.3366	137.19	168.621	202.676	240.346	271.957
3097.68	97.3256	137.187	168.577	202.667	240.394	271.954
3099.61	97.1351	137.003	168.417	202.511	240.274	271.77
3101.54	97.1354	136.985	168.518	202.548	240.292	271.779
3103.46	97.3815	137.203	168.807	202.791	240.538	272.072
3105.39	97.4605	137.359	168.965	202.928	240.648	272.249
3107.32	97.4101	137.399	168.952	202.944	240.623	272.227
3109.25	97.4528	137.414	168.918	203.022	240.671	272.199
3111.18	97.5745	137.429	168.976	203.083	240.77	272.234
3113.11	97.6098	137.435	169.022	203.027	240.737	272.337
3115.04	97.4675	137.318	168.875	202.843	240.53	272.218
3116.97	97.3833	137.24	168.851	202.802	240.495	272.101
3118.9	97.4655	137.337	168.968	202.917	240.657	272.153
3120.82	97.5208	137.371	169.02	202.961	240.708	272.181
3122.75	97.54	137.425	169.084	203.087	240.742	272.267
3124.68	97.6978	137.618	169.265	203.231	240.949	272.447
3126.61	97.8059	137.765	169.376	203.353	241.06	272.615
3128.54	97.9399	137.969	169.552	203.592	241.212	272.802
3130.47	97.9281	138.021	169.57	203.621	241.163	272.748
3132.4	97.8744	137.964	169.506	203.565	241.133	272.616
3134.33	98.1425	138.177	169.746	203.791	241.392	272.876
3136.25	98.3916	138.463	169.938	204.041	241.605	273.169
3138.18	98.4201	138.502	169.947	204.1	241.704	273.234
3140.11	98.4891	138.562	170.042	204.146	241.792	273.296
3142.04	98.5856	138.654	170.174	204.179	241.808	273.428
3143.97	98.6714	138.772	170.292	204.327	241.866	273.6
3145.9	98.7237	138.815	170.331	204.44	241.981	273.663
3147.83	98.8068	138.852	170.409	204.473	242.073	273.703
3149.76	98.8372	138.889	170.405	204.449	242.026	273.679
3151.69	98.8029	138.854	170.372	204.404	242.002	273.594
3153.61	98.9519	138.941	170.469	204.536	242.08	273.695
3155.54	99.1714	139.122	170.687	204.755	242.241	273.915
3157.47	99.2061	139.177	170.782	204.836	242.294	274
3159.4	99.2643	139.198	170.738	204.811	242.29	274.014
3161.33	99.3397	139.252	170.726	204.813	242.376	274.031
3163.26	99.3603	139.286	170.776	204.94	242.468	274.07
3165.19	99.3334	139.336	170.818	204.98	242.417	274.033
3167.12	99.3574	139.385	170.856	204.957	242.401	274.052
3169.04	99.3031	139.366	170.87	204.939	242.356	274.064
3170.97	99.3149	139.433	170.962	204.991	242.38	274.124
3172.9	99.4398	139.486	171.056	205.058	242.495	274.164
3174.83	99.5295	139.435	171.065	205.101	242.569	274.183
3176.76	99.457	139.265	170.929	204.994	242.429	274.051
3178.69	99.5337	139.349	170.926	205.039	242.491	274.092
3180.62	99.6747	139.525	171.095	205.229	242.623	274.347
3182.55	99.7139	139.586	171.126	205.216	242.56	274.403
3184.48	99.7038	139.596	171.143	205.183	242.507	274.346
3186.4	99.866	139.697	171.333	205.333	242.714	274.498
3188.33	100.069	139.875	171.458	205.466	242.93	274.624
3190.26	100.211	139.991	171.537	205.595	243.033	274.709
3192.19	100.299	140.068	171.584	205.666	243.079	274.85
3194.12	100.331	140.096	171.574	205.687	243.114	274.918
3196.05	100.222	139.899	171.419	205.532	242.957	274.775
3197.98	100.167	139.873	171.442	205.469	242.895	274.729
3199.91	100.403	140.137	171.748	205.699	243.077	274.867
3201.83	100.647	140.344	171.942	205.925	243.246	275.016
3203.76	100.697	140.332	171.942	205.955	243.374	275.122
3205.69	100.674	140.258	171.869	205.867	243.318	275.08
3207.62	100.697	140.262	171.846	205.877	243.202	275.04
3209.55	100.759	140.314	171.877	205.944	243.197	275.041
3211.48	100.835	140.329	171.944	205.993	243.272	275.136
3213.41	100.84	140.294	171.899	205.988	243.296	275.134
3215.34	100.887	140.42	171.993	206.099	243.416	275.18
3217.27	100.917	140.461	172.021	206.122	243.417	275.141
3219.19	100.923	140.364	171.901	205.982	243.308	275.036
3221.12	101.099	140.571	172.056	206.118	243.431	275.26
3223.05	101.349	140.899	172.3	206.386	243.71	275.539
3224.98	101.413	140.856	172.28	206.367	243.777	275.527
3226.91	101.295	140.667	172.163	206.2	243.542	275.398
3228.84	101.292	140.722	172.214	206.267	243.495	275.386
3230.77	101.352	140.845	172.29	206.416	243.627	275.506
3232.7	101.379	140.828	172.294	206.445	243.69	275.62
3234.62	101.499	140.825	172.355	206.467	243.709	275.695
3236.55	101.502	140.804	172.343	206.472	243.652	275.655
3238.48	101.515	140.845	172.456	206.534	243.796	275.672
3240.41	101.593	140.916	172.619	206.581	243.972	275.713
3242.34	101.524	140.804	172.442	206.474	243.782	275.534
3244.27	101.439	140.644	172.209	206.26	243.576	275.354
3246.2	101.626	140.871	172.439	206.426	243.804	275.608
3248.13	101.818	141.071	172.716	206.617	244.027	275.874
3250.05	101.872	141.104	172.725	206.645	244.083	275.957
3251.98	101.718	140.974	172.445	206.477	243.961	275.766
3253.91	101.491	140.723	172.192	206.26	243.72	275.468
3255.84	101.458	140.694	172.266	206.298	243.703	275.488
3257.77	101.462	140.779	172.327	206.314	243.701	275.519
3259.7	101.489	140.856	172.325	206.286	243.665	275.509
3261.63	101.556	140.918	172.348	206.389	243.698	275.572
3263.56	101.662	140.885	172.328	206.434	243.729	275.649
3265.49	101.728	140.895	172.407	206.491	243.844	275.725
3267.41	101.766	140.962	172.507	206.544	243.869	275.76
3269.34	101.572	140.848	172.369	206.369	243.64	275.621
3271.27	101.328	140.543	172.094	206.095	243.383	275.323
3273.2	101.118	140.276	171.826	205.833	243.191	275.035
3275.13	101.003	140.247	171.745	205.808	243.15	274.97
3277.06	101.096	140.36	171.882	205.947	243.311	275.175
3278.99	101.275	140.535	172.047	206.07	243.486	275.365
3280.92	101.259	140.577	172.007	206.028	243.384	275.286
3282.84	101.145	140.366	171.867	205.947	243.199	275.113
3284.77	101.062	140.32	171.807	205.977	243.201	275.076
3286.7	101.038	140.358	171.811	205.952	243.27	275.104
3288.63	100.995	140.352	171.822	205.908	243.208	275.059
3290.56	100.876	140.318	171.717	205.843	243.104	274.979
3292.49	100.807	140.302	171.659	205.824	243.092	274.965
3294.42	100.904	140.35	171.672	205.932	243.154	275.071
3296.35	100.949	140.28	171.7	205.946	243.192	275.049
3298.28	100.965	140.327	171.821	205.942	243.291	275.106
3300.2	101.048	140.554	171.934	206.019	243.409	275.198
3302.13	101.164	140.718	172.116	206.168	243.485	275.283
3304.06	101.133	140.676	172.069	206.18	243.452	275.289
3305.99	101.016	140.504	171.862	206.04	243.319	275.171
3307.92	100.916	140.375	171.683	205.854	243.06	275.038
3309.85	100.98	140.505	171.785	205.935	243.167	275.089
3311.78	101.052	140.554	171.967	206.109	243.367	275.226
3313.71	101.106	140.559	172.077	206.229	243.467	275.396
3315.63	101.158	140.644	172.157	206.277	243.523	275.458
3317.56	101.121	140.679	172.128	206.295	243.526	275.431
3319.49	101.119	140.693	172.062	206.291	243.47	275.325
3321.42	101.109	140.581	171.988	206.212	243.354	275.239
3323.35	100.932	140.355	171.723	205.954	243.114	275.084
3325.28	100.721	140.132	171.48	205.609	242.904	274.804
3327.21	100.612	139.989	171.406	205.515	242.738	274.621
3329.14	100.748	140.136	171.547	205.694	242.815	274.73
3331.07	100.939	140.332	171.691	205.814	242.987	274.892
3332.99	100.892	140.224	171.492	205.663	242.87	274.754
3334.92	100.622	139.838	171.169	205.309	242.53	274.437
3336.85	100.617	139.859	171.237	205.288	242.507	274.478
3338.78	100.892	140.161	171.516	205.595	242.788	274.681
3340.71	100.955	140.229	171.507	205.702	242.903	274.731
3342.64	100.974	140.217	171.534	205.729	243.02	274.82
3344.57	101.009	140.214	171.655	205.787	243.112	274.903
3346.5	101.143	140.299	171.793	205.805	243.166	274.994
3348.42	101.26	140.398	171.843	205.853	243.206	275.038
3350.35	101.195	140.397	171.79	205.905	243.106	274.949
3352.28	101.123	140.237	171.618	205.736	242.937	274.867
3354.21	101.047	140.061	171.399	205.564	242.798	274.742
3356.14	101.038	140.037	171.367	205.593	242.775	274.726
3358.07	101.132	140.069	171.448	205.658	242.84	274.782
3360	101.139	140.022	171.407	205.511	242.785	274.717
3361.93	101.245	140.051	171.379	205.468	242.773	274.689
3363.86	101.372	140.045	171.383	205.531	242.767	274.738
3365.78	101.377	140.021	171.433	205.543	242.78	274.769
3367.71	101.523	140.207	171.579	205.655	242.967	274.872
3369.64	101.753	140.472	171.743	205.897	243.198	275.047
3371.57	101.942	140.606	171.832	206.048	243.361	275.214
3373.5	102.054	140.65	171.82	205.978	243.329	275.277
3375.43	102.155	140.693	171.866	205.992	243.315	275.285
3377.36	102.142	140.588	171.793	206.017	243.348	275.189
3379.29	102.166	140.469	171.772	206.02	243.406	275.141
3381.21	102.116	140.35	171.71	205.866	243.293	275.094
3383.14	101.897	140.04	171.381	205.513	242.967	274.807
3385.07	101.924	139.997	171.329	205.531	242.918	274.729
3387	102.267	140.387	171.718	205.829	243.238	275.027
3388.93	102.338	140.446	171.748	205.856	243.321	275.079
3390.86	101.934	139.914	171.282	205.454	242.869	274.661
3392.79	101.678	139.602	171.006	205.278	242.593	274.44
3394.72	102.081	139.932	171.281	205.56	242.94	274.743
3396.64	102.083	139.968	171.314	205.516	242.966	274.713
3398.57	102.279	140.14	171.526	205.756	243.148	274.915
3400.5	102.455	140.271	171.628	205.819	243.196	275.02
3402.43	102.419	140.283	171.625	205.755	243.118	274.982
3404.36	102.46	140.331	171.659	205.835	243.202	275.1
3406.29	102.457	140.431	171.678	205.871	243.316	275.156
3408.22	102.496	140.48	171.711	205.815	243.343	275.08
3410.15	102.574	140.457	171.686	205.771	243.341	275.029
3412.08	102.46	140.311	171.613	205.756	243.166	274.918
3414	102.409	140.269	171.603	205.726	243.108	274.896
3415.93	102.335	140.214	171.531	205.643	243.039	274.876
3417.86	101.894	139.626	171.017	205.125	242.607	274.432
3419.79	101.171	138.845	170.297	204.388	241.979	273.705
3421.72	101.362	139.021	170.406	204.557	242.216	273.897
3423.65	102.079	139.693	171.061	205.227	242.864	274.559
3425.58	102.34	140.058	171.37	205.551	243.143	274.874
3427.51	102.335	140.06	171.372	205.556	243.106	274.955
3429.43	102.313	139.968	171.317	205.52	243.075	274.878
3431.36	102.291	140.037	171.317	205.614	243.203	274.831
3433.29	102.434	140.194	171.509	205.692	243.314	274.91
3435.22	102.315	140.102	171.395	205.513	243.187	274.83
3437.15	102.054	139.948	171.127	205.339	242.963	274.681
3439.08	101.961	139.763	170.969	205.215	242.751	274.534
3441.01	101.68	139.278	170.598	204.778	242.388	274.05
3442.94	101.314	138.941	170.351	204.468	242.192	273.673
3444.87	100.769	138.404	169.818	203.941	241.668	273.12
3446.79	100.244	137.948	169.253	203.507	241.161	272.649
3448.72	101.338	139.127	170.383	204.619	242.255	273.793
3450.65	102.278	139.974	171.237	205.443	243.116	274.647
3452.58	102.32	139.972	171.194	205.461	243.177	274.714
3454.51	102.112	139.783	171.034	205.294	243.066	274.524
3456.44	101.977	139.677	170.951	205.202	243.02	274.41
3458.37	101.676	139.433	170.74	204.986	242.769	274.284
3460.3	101.372	139.078	170.415	204.687	242.461	273.979
3462.22	101.425	139.119	170.438	204.68	242.463	273.956
3464.15	101.757	139.438	170.743	204.936	242.745	274.28
3466.08	101.621	139.348	170.569	204.789	242.691	274.159
3468.01	101.569	139.342	170.58	204.783	242.701	274.173
3469.94	101.646	139.446	170.772	204.985	242.872	274.305
3471.87	101.616	139.422	170.766	204.881	242.92	274.245
3473.8	101.532	139.315	170.707	204.745	242.789	274.227
3475.73	101.703	139.48	170.86	204.973	242.907	274.429
3477.66	101.542	139.301	170.563	204.772	242.669	274.138
3479.58	100.57	138.316	169.507	203.82	241.725	273.205
3481.51	100.058	137.926	169.027	203.329	241.3	272.874
3483.44	100.859	138.74	169.868	204.177	242.074	273.595
3485.37	101.104	138.838	170.109	204.467	242.223	273.66
3487.3	100.703	138.514	169.756	204.144	241.937	273.355
3489.23	101.121	138.991	170.203	204.511	242.424	273.881
3491.16	101.616	139.419	170.772	204.965	242.909	274.409
3493.09	101.409	139.147	170.566	204.821	242.711	274.186
3495.01	100.818	138.573	170.008	204.234	242.15	273.556
3496.94	100.875	138.575	169.997	204.139	242.157	273.469
3498.87	100.811	138.395	169.82	203.954	241.878	273.267
3500.8	99.1197	136.687	168.036	202.263	240.156	271.551
3502.73	98.0344	135.725	166.978	201.244	239.287	270.577
3504.66	99.4213	137.182	168.461	202.712	240.803	272.141
3506.59	100.312	138	169.281	203.516	241.555	272.951
3508.52	99.2458	137.025	168.172	202.49	240.519	271.874
3510.45	99.5361	137.445	168.566	202.887	240.959	272.346
3512.37	100.786	138.7	169.858	204.073	242.207	273.63
3514.3	101.19	139.044	170.263	204.44	242.619	273.948
3516.23	100.972	138.744	170.024	204.219	242.373	273.716
3518.16	100.549	138.224	169.502	203.799	241.878	273.331
3520.09	99.8836	137.515	168.809	203.097	241.246	272.601
3522.02	98.033	135.67	167.006	201.212	239.362	270.646
3523.95	96.9659	134.691	165.957	200.227	238.33	269.61
3525.88	97.1842	134.88	166.136	200.388	238.511	269.77
3527.8	97.4422	135.216	166.388	200.67	238.845	270.041
3529.73	98.6897	136.578	167.698	202.026	240.256	271.396
3531.66	100.127	137.979	169.171	203.501	241.663	272.878
3533.59	100.245	138.003	169.234	203.528	241.631	272.918
3535.52	99.0641	136.871	168.039	202.354	240.657	271.823
3537.45	99.5533	137.352	168.51	202.878	241.236	272.351
3539.38	100.463	138.199	169.401	203.679	242	273.133
3541.31	99.6297	137.229	168.476	202.65	241.009	272.211
3543.23	96.7988	134.33	165.565	199.699	238.057	269.408
3545.16	94.3862	132.126	163.297	197.441	235.861	267.202
3547.09	95.6191	133.572	164.689	198.927	237.393	268.603
3549.02	97.9029	135.709	166.912	201.147	239.546	270.692
3550.95	97.3584	135.078	166.293	200.504	238.946	270.035
3552.88	97.2402	135.089	166.262	200.504	239.029	270.083
3554.81	98.8831	136.814	168.004	202.17	240.74	271.807
3556.74	99.1524	137.102	168.262	202.442	240.984	272.035
3558.67	97.8968	135.796	166.939	201.233	239.713	270.747
3560.59	96.8408	134.686	165.909	200.148	238.622	269.63
3562.52	95.573	133.196	164.573	198.7	237.122	268.175
3564.45	91.0444	128.453	159.861	193.977	232.367	263.549
3566.38	86.5991	124.585	155.652	189.929	228.447	259.576
3568.31	90.8146	129.341	160.207	194.569	233.137	264.157
3570.24	96.587	134.874	165.907	200.233	238.731	269.721
3572.17	98.2655	136.254	167.345	201.732	240.232	271.21
3574.1	98.0382	135.935	167.094	201.412	239.961	270.938
3576.02	97.7387	135.679	166.917	201.144	239.666	270.635
3577.95	97.503	135.421	166.695	200.925	239.388	270.396
3579.88	97.3142	135.244	166.507	200.761	239.218	270.294
3581.81	97.2741	135.145	166.401	200.634	239.154	270.23
3583.74	95.3583	133.015	164.281	198.444	236.992	268.067
3585.67	90.4201	128.076	159.254	193.448	232.015	263.075
3587.6	88.9366	127.257	158.116	192.566	231.204	262.117
3589.53	94.0662	132.462	163.283	197.772	236.407	267.238
3591.46	95.7079	133.58	164.638	198.984	237.577	268.508
3593.38	93.6271	131.448	162.57	196.951	235.528	266.513
3595.31	93.269	131.392	162.38	196.849	235.424	266.372
3597.24	94.5086	132.548	163.655	197.956	236.589	267.551
3599.17	94.5525	132.46	163.684	197.869	236.584	267.53
3601.1	95.0269	133.173	164.25	198.506	237.216	268.207
3603.03	96.3254	134.48	165.501	199.78	238.438	269.483
3604.96	94.8707	132.811	163.925	198.127	236.773	267.815
3606.89	91.126	129.202	160.296	194.559	233.187	264.088
3608.81	90.6697	128.958	159.998	194.432	233.025	263.913
3610.74	91.2509	129.334	160.378	194.773	233.447	264.406
3612.67	89.7621	127.983	158.906	193.34	232.093	262.992
3614.6	90.3515	128.583	159.607	193.97	232.753	263.614
3616.53	90.0348	127.946	159.176	193.36	232.151	263.012
3618.46	88.5077	126.74	157.73	192.088	230.913	261.62
3620.39	91.4981	130.12	160.94	195.503	234.297	265.003
3622.32	95.2562	133.58	164.714	199.093	237.82	268.649
3624.25	95.1253	133.066	164.452	198.595	237.305	268.174
3626.17	90.9292	128.429	159.921	193.914	232.657	263.571
3628.1	85.8439	123.973	155.025	189.382	228.201	258.973
3630.03	89.4899	128.365	159.038	193.71	232.623	263.226
3631.96	93.4352	131.853	162.707	197.115	236.102	266.791
3633.89	94.334	132.916	163.67	198.098	237.048	267.762
3635.82	95.7641	134.356	165.198	199.55	238.417	269.245
3637.75	95.9401	134.306	165.283	199.609	238.454	269.369
3639.68	95.6718	133.939	164.983	199.287	238.192	269.068
3641.6	94.8909	133.111	164.227	198.554	237.457	268.302
3643.53	93.7003	131.542	162.903	197.107	235.968	266.809
3645.46	88.7716	126.14	157.658	191.722	230.576	261.413
3647.39	81.8953	119.471	150.781	185.032	223.817	254.723
3649.32	81.5866	119.936	150.872	185.434	224.186	255.039
3651.25	88.4962	127.434	158.202	192.82	231.625	262.362
3653.18	93.3642	131.67	162.811	197.141	235.888	266.766
3655.11	92.7746	130.885	162.089	196.408	235.15	266.134
3657.04	93.8344	132.433	163.354	197.855	236.648	267.558
3658.96	95.9688	134.501	165.505	199.846	238.748	269.577
3660.89	96.52	134.968	166.08	200.339	239.331	270.109
3662.82	96.6974	135.131	166.225	200.502	239.448	270.285
3664.75	96.066	134.211	165.42	199.609	238.575	269.422
3666.68	93.0465	130.67	162.035	196.028	235.089	266.022
3668.61	87.8023	125.567	156.733	190.847	229.978	260.843
3670.54	87.6708	126.126	156.957	191.498	230.541	261.221
3672.47	88.8549	126.558	157.839	192.041	231.023	261.779
3674.39	84.4593	122.173	153.443	187.646	226.696	257.4
3676.32	86.2967	125.164	155.957	190.512	229.591	260.218
3678.25	91.1076	129.717	160.682	195.096	234.098	264.833
3680.18	93.9282	132.558	163.556	197.88	236.929	267.683
3682.11	95.6646	134.154	165.206	199.409	238.525	269.296
3684.04	95.1283	133.328	164.467	198.666	237.721	268.523
3685.97	92.5377	130.241	161.615	195.673	234.675	265.506
3687.9	88.4463	126.293	157.533	191.718	230.766	261.549
3689.83	87.9383	126.464	157.339	191.799	230.835	261.604
3691.75	91.8139	130.58	161.435	195.967	234.939	265.702
3693.68	95.078	133.626	164.669	199.012	237.994	268.743
3695.61	95.7463	134.213	165.308	199.568	238.618	269.342
3697.54	95.9003	134.259	165.359	199.614	238.712	269.423
3699.47	94.4616	132.583	163.756	197.978	237.008	267.776
3701.4	92.8879	131.368	162.343	196.726	235.733	266.51
3703.33	94.6971	133.284	164.284	198.677	237.701	268.472
3705.26	95.4197	133.678	164.867	199.141	238.148	268.912
3707.18	93.2123	131.159	162.436	196.543	235.608	266.373
3709.11	88.9718	126.77	158.039	192.113	231.186	261.926
3711.04	86.721	125.115	156.085	190.492	229.516	260.172
3712.97	90.1863	129.136	159.937	194.511	233.485	264.116
3714.9	93.6597	132.306	163.294	197.656	236.676	267.385
3716.83	94.2102	132.525	163.648	197.832	236.957	267.696
3718.76	92.822	131.039	162.24	196.351	235.467	266.196
3720.69	91.0608	129.267	160.511	194.59	233.698	264.387
3722.61	89.5382	127.875	159.091	193.158	232.227	262.949
3724.54	89.2764	127.621	158.765	192.925	231.903	262.732
3726.47	90.4663	129.089	159.951	194.353	233.361	264.184
3728.4	92.86	131.192	162.247	196.492	235.528	266.249
3730.33	91.2571	129.047	160.376	194.408	233.411	264.157
3732.26	86.0093	123.87	155.005	189.246	228.136	258.948
3734.19	80.7422	118.816	149.776	184.186	223.09	253.902
3736.12	82.5482	121.394	152.032	186.663	225.691	256.438
3738.05	88.2104	126.97	157.756	192.263	231.273	262.048
3739.97	89.4961	127.672	158.758	193.1	232.049	262.836
3741.9	87.4797	124.977	156.332	190.492	229.374	260.22
3743.83	84.2538	122.407	153.378	187.882	226.74	257.601
3745.76	85.9026	124.455	155.344	189.978	228.827	259.664
3747.69	85.9654	123.661	155.011	189.275	228.101	258.95
3749.62	83.4964	121.444	152.557	186.875	225.778	256.488
3751.55	85.1059	123.846	154.551	189.11	228.105	258.743
3753.48	90.0931	128.936	159.722	194.24	233.278	263.969
3755.4	91.6949	129.997	161.069	195.394	234.448	265.174
3757.33	90.538	128.781	159.891	194.219	233.169	263.978
3759.26	90.8943	129.53	160.505	194.887	233.853	264.621
3761.19	93.882	132.623	163.542	197.911	237.009	267.694
3763.12	94.3226	132.603	163.644	197.907	237.032	267.771
3765.05	92.6821	131.122	162.059	196.43	235.499	266.238
3766.98	92.7506	131.109	162.157	196.501	235.469	266.201
3768.91	92.1888	130.613	161.603	196.025	235.003	265.767
3770.84	93.7724	132.568	163.372	197.981	237.026	267.776
3772.76	96.3171	134.926	165.933	200.381	239.461	270.212
3774.69	96.6531	135.094	166.254	200.574	239.617	270.359
3776.62	95.239	133.402	164.638	198.902	237.89	268.646
3778.55	93.2487	131.525	162.608	196.949	236.015	266.716
3780.48	94.2779	132.864	163.808	198.241	237.34	268.084
3782.41	95.1078	133.498	164.559	198.873	237.949	268.754
3784.34	94.2549	132.821	163.766	198.126	237.257	267.977
3786.27	95.2885	133.999	164.95	199.341	238.382	269.155
3788.19	96.5032	135.143	166.148	200.519	239.529	270.354
3790.12	96.7715	135.32	166.346	200.654	239.774	270.558
3792.05	96.537	134.924	166.028	200.237	239.35	270.168
3793.98	94.7741	132.886	164.089	198.229	237.297	268.138
3795.91	91.9757	130.297	161.272	195.631	234.691	265.437
3797.84	91.0106	129.179	160.207	194.549	233.596	264.269
3799.77	89.0517	126.83	158.023	192.271	231.265	261.965
3801.7	88.5208	127.15	157.863	192.486	231.499	262.179
3803.63	91.7539	130.212	161.15	195.561	234.568	265.349
3805.55	91.8686	130.058	161.214	195.485	234.489	265.298
3807.48	93.1181	131.906	162.806	197.353	236.417	267.108
3809.41	95.979	134.569	165.595	200.001	239.098	269.803
3811.34	96.2577	134.475	165.705	199.938	239.016	269.731
3813.27	94.1046	131.841	163.197	197.3	236.333	267.122
3815.2	90.774	128.768	159.873	194.157	233.294	264.004
3817.13	90.4356	128.564	159.661	193.964	233.079	263.769
3819.06	88.3988	126.046	157.391	191.467	230.456	261.234
3820.98	87.0676	125.683	156.485	190.99	230.006	260.703
3822.91	91.5476	130.355	161.104	195.578	234.694	265.43
3824.84	92.886	131.212	162.283	196.474	235.634	266.421
3826.77	92.8546	131.338	162.339	196.622	235.755	266.523
3828.7	93.8017	132.111	163.154	197.398	236.442	267.3
3830.63	92.7868	131.023	162.094	196.34	235.349	266.224
3832.56	91.6931	129.93	161.005	195.285	234.349	265.135
3834.49	90.3111	128.29	159.474	193.66	232.725	263.508
3836.42	87.9879	125.958	157.132	191.326	230.343	261.205
3838.34	86.5253	124.979	155.878	190.22	229.334	260.114
3840.27	87.9029	126.506	157.316	191.737	230.881	261.585
3842.2	90.4342	128.966	159.845	194.277	233.352	264.097
3844.13	92.8204	131.547	162.38	196.83	235.919	266.627
3846.06	95.0792	133.65	164.566	198.947	238.05	268.728
3847.99	94.0596	132.135	163.289	197.523	236.545	267.271
3849.92	89.998	127.42	158.856	192.889	231.829	262.663
3851.85	84.0866	121.457	152.763	186.938	225.881	256.705
3853.77	84.8312	123.806	154.338	189.111	228.134	258.788
3855.7	90.1549	129.278	159.897	194.556	233.584	264.291
3857.63	92.7936	131.479	162.381	196.83	235.845	266.593
3859.56	93.4045	131.669	162.79	197.053	236.102	266.91
3861.49	90.9326	129.022	160.156	194.415	233.521	264.297
3863.42	88.9069	127.245	158.203	192.564	231.682	262.372
3865.35	90.131	128.783	159.678	194.1	233.083	263.798
3867.28	90.6759	128.718	159.915	194.13	233.005	263.824
3869.2	87.6711	126.051	157.022	191.427	230.353	261.141
3871.13	88.9094	127.707	158.579	193.021	231.995	262.763
3873.06	90.2379	128.873	159.854	194.124	233.18	263.971
3874.99	92.8119	131.643	162.536	196.865	235.996	266.751
3876.92	94.488	132.815	163.935	198.115	237.177	268.016
3878.85	91.0715	129.224	160.279	194.579	233.595	264.403
3880.78	89.3731	127.95	158.714	193.312	232.302	263.032
3882.71	90.8281	129.125	160.124	194.516	233.497	264.277
3884.64	90.1467	128.649	159.56	193.974	233.017	263.783
3886.56	92.5011	131.446	162.178	196.706	235.801	266.539
3888.49	93.9897	132.232	163.366	197.578	236.639	267.51
3890.42	91.4902	129.8	160.887	195.193	234.202	265.063
3892.35	91.9095	130.672	161.587	196.062	235.057	265.787
3894.28	94.3453	132.865	163.979	198.322	237.352	268.06
3896.21	93.6629	131.754	163.072	197.239	236.259	267.024
3898.14	90.0085	128.04	159.306	193.462	232.461	263.291
3900.07	87.4397	125.702	156.787	191.065	230.09	260.926
3901.99	86.7155	125.141	156.165	190.506	229.54	260.341
3903.92	87.9603	126.789	157.609	192.11	231.187	261.898
3905.85	92.262	131.175	161.997	196.515	235.616	266.271
3907.78	95.9144	134.623	165.601	200.006	239.103	269.787
3909.71	97.013	135.632	166.672	201.008	240.132	270.843
3911.64	96.8541	135.422	166.489	200.778	239.917	270.628
3913.57	95.7479	134.124	165.245	199.48	238.605	269.322
3915.5	93.0105	131.434	162.493	196.766	235.876	266.613
3917.43	92.0332	130.67	161.648	195.999	235.084	265.889
3919.35	93.331	131.936	162.928	197.284	236.35	267.177
3921.28	94.0659	132.584	163.599	197.924	236.978	267.801
3923.21	92.979	131.435	162.46	196.811	235.863	266.714
3925.14	93.2579	131.944	162.889	197.34	236.354	267.169
3927.07	94.9714	133.554	164.565	198.935	237.916	268.74
3929	93.9357	132.282	163.359	197.699	236.7	267.54
3930.93	92.2292	130.685	161.684	196.091	235.127	265.898
3932.86	93.1309	131.909	162.792	197.25	236.33	267.029
3934.78	95.7014	134.448	165.407	199.839	238.869	269.597
3936.71	96.529	135.166	166.149	200.623	239.589	270.381
3938.64	96.1776	134.689	165.784	200.15	239.152	269.921
3940.57	94.6064	133.03	164.222	198.433	237.541	268.241
3942.5	93.2866	131.899	162.964	197.267	236.44	267.118
3944.43	94.5124	133.101	164.091	198.474	237.582	268.284
3946.36	94.3903	132.831	163.903	198.249	237.282	268.038
3948.29	93.3945	131.996	163.005	197.431	236.448	267.221
3950.22	94.5189	133.291	164.293	198.663	237.716	268.508
3952.14	96.0756	134.785	165.852	200.138	239.253	270.02
3954.07	96.5999	135.279	166.291	200.608	239.762	270.467
3956	96.4378	135.097	166.066	200.443	239.524	270.259
3957.93	96.392	135.035	166.018	200.393	239.432	270.232
3959.86	96.0931	134.742	165.707	200.047	239.104	269.924
3961.79	95.9539	134.621	165.575	199.948	238.997	269.805
3963.72	96.7501	135.429	166.419	200.78	239.885	270.672
3965.65	97.224	135.842	166.89	201.156	240.294	271.119
3967.57	96.9615	135.508	166.589	200.817	239.932	270.762
3969.5	96.7887	135.316	166.395	200.655	239.748	270.517
3971.43	96.6824	135.244	166.286	200.619	239.667	270.439
3973.36	96.439	135.056	166.064	200.44	239.458	270.205
3975.29	96.5131	135.164	166.185	200.54	239.581	270.346
3977.22	97.0018	135.687	166.756	201.103	240.145	270.954
3979.15	97.2296	135.919	166.993	201.323	240.38	271.192
3981.08	97.1968	135.873	166.879	201.199	240.323	271.156
3983.01	97.3495	136.006	166.991	201.342	240.467	271.287
3984.93	97.4895	136.107	167.111	201.446	240.54	271.317
3986.86	97.4452	136.03	167.047	201.393	240.427	271.206
3988.79	97.0147	135.638	166.668	201.009	240.047	270.829
3990.72	96.8022	135.494	166.493	200.809	239.909	270.675
3992.65	96.9834	135.642	166.669	200.937	240.031	270.802
3994.58	97.0627	135.682	166.739	200.985	240.122	270.868
3996.51	97.4269	136.05	167.068	201.378	240.448	271.241
3998.44	97.6232	136.289	167.304	201.636	240.641	271.471
4000.36	97.564	136.277	167.323	201.609	240.68	271.47
