# Supplementary material for: PMMA bone cement containing long releasing silica-based chlorhexidine nanocarriers
Source: PLoS One. 2021 Sep 29;16(9):e0257947. doi: 10.1371/journal.pone.0257947 (PMC8480893; doi:10.1371/journal.pone.0257947)
Supplement: S2 Data — (XLSX) [file pone.0257947.s003.xlsx]

## Sheet: Chlorhexidine release
day	Release (%)	Release (%) SD	type	conc.	conc. SD				day	concentration chlor	Release	Release SD	cumulative	cumulative SD
1	8.4335	1.30346	Cemex-NP	354.207	54.7452				1	0.005	96.1449	26.1852	96.1449	26.1852
2	12.2283	1.87489	Cemex-NP	159.383	24				2	0.005	20.4275	3.04071	116.572	29.2259
3	14.0146	2.18441	Cemex-NP	75.0233	13				3	0.005	22.1002	1.30562	138.673	30.5315
4	15.4939	2.63731	Cemex-NP	62.13	19.0217				4	0.005	19.9861	1.18074	158.659	31.7123
5	16.7845	2.85271	Cemex-NP	54.2053	9.04688				5	0.005	18.6244	0.496988	177.283	32.2093
6	17.9035	3.31803	Cemex-NP	47	19.5436				6	0.005	21.3187	5.18076	198.602	37.39
7	18.8183	3.72279	Cemex-NP	38.42	17				7	0.005	19.6954	4.55091	218.297	41.9409
8	19.6028	4.10559	Cemex-NP	32.9494	16.0773				8	0.005	18.5575	3.88527	236.855	45.8262
9	20.2992	4.54732	Cemex-NP	29.2468	18.5527				9	0.005	17.9383	3.1184	254.793	48.9446
10	20.9079	4.90089	Cemex-NP	25.566	14.8501				10	0.005	17.4363	2.73612	272.229	51.6807
11	21.3964	5.05413	Cemex-NP	20.52	6.43607				11	0.005	16.6498	2.03329	288.879	53.714
12	21.9031	5.35211	Cemex-NP	21.2781	12.5153				12	0.005	15.9302	2.29036	304.809	56.0044
13	22.364	5.64359	Cemex-NP	19.36	12.2419				13	0.005	17.0681	2.2243	321.877	58.2287
14	22.8064	5.78272	Cemex-NP	18.581	5.84338				14	0.005	15.0851	1.49462	336.963	59.7233
15	23.1964	5.88889	Cemex-NP	16.3806	4.45904				15	0.005	14.8341	1.61823	351.797	61.3415
16	23.5318	5.94055	Cemex-NP	14.0837	2.16989				16	0.005	14.8592	1.43439	366.656	62.7759
17	23.8853	5.99776	Cemex-NP	14.8495	2.4028				17	0.005	13.6543	1.36322	380.31	64.1391
18	24.3496	6.03681	Cemex-NP	19.5	1.64029				18	0.005	13.5037	2.00059	393.814	66.1397
19	24.6639	6.05714	Cemex-NP	13.2	0.853632				19	0.005	12.2235	2.59718	406.037	68.7369
20	24.9306	6.09619	Cemex-NP	11.2	1.64029				20	0.005	13.2527	1.39218	419.29	70.1291
21	25.4267	6.11652	Cemex-NP	20.8368	0.853632				21	0.005	12.1482	2.13487	431.438	72.2639
22	25.7594	6.15557	Cemex-NP	13.9755	1.64029				22	0.005	0	0	431.438	72.2639
23	25.9844	6.1759	Cemex-NP	9.45	0.853632				23	0.005	0	0	431.438	72.2639
24	26.2263	6.20519	Cemex-NP	10.16	1.23021				24	0.005	0	0	431.438	72.2639
25	26.4428	6.23448	Cemex-NP	9.09046	1.23021				25	0.005	0	0	431.438	72.2639
26	26.6472	6.2821	Cemex-NP	8.58802	2				26	0.005	0	0	431.438	72.2639
27	26.8103	6.32257	Cemex-NP	6.85	1.7				27	0.005	0	0	431.438	72.2639
28	26.9472	6.35591	Cemex-NP	5.75	1.4				28	0.005	0	0	431.438	72.2639
29	27.053	6.38924	Cemex-NP	4.44	1.4				29	0.005	0	0	431.438	72.2639
30	27.1553	6.42257	Cemex-NP	4.3	1.4				30	0.005	0	0	431.438	72.2639
31	27.2332	6.45114	Cemex-NP	3.27	1.2				1	0.01	187.089	17.4578	187.089	17.4578
32	27.3146	6.47495	Cemex-NP	3.42	1				2	0.01	38.6457	20.4623	225.734	37.92
33	27.3713	6.49876	Cemex-NP	2.38	1				3	0.01	28.6793	10.2724	254.414	48.1925
34	27.4237	6.52257	Cemex-NP	2.2	1				4	0.01	24.4703	6.45693	278.884	54.6494
35	27.4713	6.54638	Cemex-NP	2	1				5	0.01	22.6658	6.17685	301.55	60.8262
1	4.33073	0.011281	Cemex-CLX	181.891	0.473802				6	0.01	13.9057	3.81248	315.455	64.6387
2	5.54451	0.254047	Cemex-CLX	50.9784	10.1962				7	0.01	21.9713	4.04264	337.427	68.6814
3	6.23477	0.370835	Cemex-CLX	28.9913	4.90509				8	0.01	20.2644	3.14977	357.691	71.8311
4	6.80367	0.438614	Cemex-CLX	23.8936	2.84669				9	0.01	20.164	2.85645	377.855	74.6876
5	7.37199	0.470372	Cemex-CLX	23.8694	1.33384				10	0.01	19.8628	2.49523	397.718	77.1828
6	7.82868	0.497027	Cemex-CLX	19.181	1.11953				11	0.01	18.9926	2.05915	416.711	79.2419
7	8.27691	0.54791	Cemex-CLX	18.8256	2.1371				12	0.01	21.2015	2.27324	437.912	81.5152
8	8.70365	0.577972	Cemex-CLX	17.9234	1.26259				13	0.01	19.1599	1.8311	457.072	83.3463
9	9.16295	0.623781	Cemex-CLX	19.2903	1.92399				14	0.01	18.4069	2.0677	475.479	85.414
10	9.67366	0.65893	Cemex-CLX	21.45	1.47626				15	0.01	17.8714	2.2356	493.35	87.6496
11	10.1512	0.690898	Cemex-CLX	20.0558	1.34263				16	0.01	17.5702	1.56599	510.92	89.2156
12	10.6866	0.709354	Cemex-CLX	22.4889	0.775169				17	0.01	16.449	1.31043	527.369	90.526
13	11.157	0.749579	Cemex-CLX	19.7551	1.68944				18	0.01	16.3987	1.40599	543.768	91.932
14	11.5961	0.779407	Cemex-CLX	18.4428	1.25279				19	0.01	16.2816	1.29592	560.05	93.2279
15	12.0209	0.794906	Cemex-CLX	17.8414	0.650968				20	0.01	12.2821	0.126342	572.332	93.3543
16	12.4548	0.839321	Cemex-CLX	18.2241	1.86541				21	0.01	12.2821	0.126342	584.614	93.4806
17	12.8145	0.86696	Cemex-CLX	15.1076	1.16082				22	0.01	0	0	584.614	93.4806
18	13.1125	0.899101	Cemex-CLX	12.5149	1.34994				23	0.01	0	0	584.614	93.4806
19	13.4106	0.951095	Cemex-CLX	12.5211	2.18374				24	0.01	0	0	584.614	93.4806
20	13.4941	1.00256	Cemex-CLX	3.50578	2.16161				25	0.01	0	0	584.614	93.4806
21	13.5452	1.00748	Cemex-CLX	2.14932	0.206398				26	0.01	0	0	584.614	93.4806
22	13.5452	1.00748	Cemex-CLX	0	0				27	0.01	0	0	584.614	93.4806
23	13.5452	1.00748	Cemex-CLX	0	0				28	0.01	0	0	584.614	93.4806
24	13.5452	1.00748	Cemex-CLX	0	0				29	0.01	0	0	584.614	93.4806
25	13.5452	1.00748	Cemex-CLX	0	0				30	0.01	0	0	584.614	93.4806
26	13.5452	1.00748	Cemex-CLX	0	0				1	0.02	139.96	44.7424	139.96	44.7424
27	13.5452	1.00748	Cemex-CLX	0	0				2	0.02	33.4414	13.5741	173.401	58.3165
28	13.5452	1.00748	Cemex-CLX	0	0				3	0.02	44.7094	9.50091	218.111	67.8174
29	13.5452	1.00748	Cemex-CLX	0	0				4	0.02	26.7631	5.66317	244.874	73.4806
30	13.5452	1.00748	Cemex-CLX	0	0				5	0.02	32.4805	14.6966	277.354	88.1772
									6	0.02	28.4475	6.61015	305.802	94.7874
									7	0.02	26.3892	6.5767	332.191	101.364
									8	0.02	23.946	5.12738	356.137	106.491
									9	0.02	24.1301	4.99626	380.267	111.488
									10	0.02	23.7284	3.59097	403.996	115.079
									11	0.02	22.6574	3.04769	426.653	118.126
									12	0.02	24.1301	3.18873	450.783	121.315
									13	0.02	23.2933	2.87346	474.076	124.189
									14	0.02	22.7913	3.08699	496.868	127.276
									15	0.02	21.7705	2.79355	518.638	130.069
									16	0.02	20.5322	1.88981	539.17	131.959
									17	0.02	18.9591	1.63938	558.129	133.598
									18	0.02	19.8126	1.95234	577.942	135.551
									19	0.02	19.4946	2.01586	597.437	137.566
									20	0.02	12.2821	0.126342	609.719	137.693
									21	0.02	12.2821	0.126342	622.001	137.819
									22	0.02	0	0	622.001	137.819
									23	0.02	0	0	622.001	137.819
									24	0.02	0	0	622.001	137.819
									25	0.02	0	0	622.001	137.819
									26	0.02	0	0	622.001	137.819
									27	0.02	0	0	622.001	137.819
									28	0.02	0	0	622.001	137.819
									29	0.02	0	0	622.001	137.819
									30	0.02	0	0	622.001	137.819
									1	0.03	181.891	0.473802	181.891	0.473802
									2	0.03	50.9784	10.1962	232.869	10.67
									3	0.03	28.9913	4.90509	261.861	15.5751
									4	0.03	23.8936	2.84669	285.754	18.4218
									5	0.03	23.8694	1.33384	309.624	19.7556
									6	0.03	19.181	1.11953	328.805	20.8751
									7	0.03	18.8256	2.1371	347.63	23.0122
									8	0.03	17.9234	1.26259	365.553	24.2748
									9	0.03	19.2903	1.92399	384.844	26.1988
									10	0.03	21.45	1.47626	406.294	27.6751
									11	0.03	20.0558	1.34263	426.35	29.0177
									12	0.03	22.4889	0.775169	448.838	29.7929
									13	0.03	19.7551	1.68944	468.593	31.4823
									14	0.03	18.4428	1.25279	487.036	32.7351
									15	0.03	17.8414	0.650968	504.878	33.3861
									16	0.03	18.2241	1.86541	523.102	35.2515
									17	0.03	15.1076	1.16082	538.209	36.4123
									18	0.03	12.5149	1.34994	550.724	37.7622
									19	0.03	12.5211	2.18374	563.245	39.946
									20	0.03	3.50578	2.16161	566.751	42.1076
									21	0.03	2.14932	0.206398	568.9	42.314
									22	0.03	0	0	568.9	42.314
									23	0.03	0	0	568.9	42.314
									24	0.03	0	0	568.9	42.314
									25	0.03	0	0	568.9	42.314
									26	0.03	0	0	568.9	42.314
									27	0.03	0	0	568.9	42.314
									28	0.03	0	0	568.9	42.314
									29	0.03	0	0	568.9	42.314
									30	0.03	0	0	568.9	42.314
									1	0.04	197.831	43.6062	197.831	43.6062
									2	0.04	42.4742	25.7393	240.305	69.3455
									3	0.04	36.3161	0.20767	276.621	69.5532
									4	0.04	32.6843	1.07885	309.305	70.6321
									5	0.04	30.372	3.76291	339.677	74.395
									6	0.04	29.2926	1.97587	368.97	76.3708
									7	0.04	28.7906	1.57988	397.761	77.9507
									8	0.04	27.6861	1.6363	425.447	79.587
									9	0.04	31.0246	3.08454	456.471	82.6715
									10	0.04	29.7445	1.23416	486.216	83.9057
									11	0.04	26.6737	1.00574	512.89	84.9114
									12	0.04	29.3512	1.39339	542.241	86.3048
									13	0.04	26.9247	1.20523	569.166	87.5101
									14	0.04	25.9039	0.937875	595.069	88.4479
									15	0.04	25.8202	0.846538	620.89	89.2945
									16	0.04	23.9125	0.76851	644.802	90.063
									17	0.04	24.2472	0.742941	669.049	90.8059
									18	0.04	21.3689	1.00949	690.418	91.8154
									19	0.04	22.4734	0.753607	712.892	92.569
									20	0.04	12.2821	0.126342	725.174	92.6954
									21	0.04	12.2737	0.126342	737.447	92.8217
									22	0.04	0	0	737.447	92.8217
									23	0.04	0	0	737.447	92.8217
									24	0.04	0	0	737.447	92.8217
									25	0.04	0	0	737.447	92.8217
									26	0.04	0	0	737.447	92.8217
									27	0.04	0	0	737.447	92.8217
									28	0.04	0	0	737.447	92.8217
									29	0.04	0	0	737.447	92.8217
									30	0.04	0	0	737.447	92.8217
									1	0.05	126.712	20.762	126.712	20.762
									2	0.05	56.6041	16.0248	183.316	36.7868
									3	0.05	44.1899	8.57598	227.506	45.3628
									4	0.05	33.0529	5.87865	260.559	51.2414
									5	0.05	34.7146	1.95245	295.273	53.1939
									6	0.05	30.2716	3.40791	325.545	56.6018
									7	0.05	30.2465	1.38447	355.791	57.9862
									8	0.05	27.4853	0.958476	383.277	58.9447
									9	0.05	27.9873	0.81648	411.264	59.7612
									10	0.05	27.9873	0.39049	439.251	60.1517
									11	0.05	26.9833	0.177496	466.235	60.3292
									12	0.05	29.4181	1.49096	495.653	61.8201
									13	0.05	27.3347	0.106497	522.987	61.9266
									14	0.05	25.8537	0.567986	548.841	62.4946
									15	0.05	25.3015	0.212995	574.143	62.7076
									16	0.05	24.1217	0.177496	598.264	62.8851
									17	0.05	24.4229	0.461488	622.687	63.3466
									18	0.05	20.4317	0.141996	643.119	63.4886
									19	0.05	22.7662	0.39049	665.885	63.8791
									20	0.05	12.349	0.0709982	678.234	63.9501
									21	0.05	12.349	0.0709982	690.583	64.0211
									22	0.05	0	0	690.583	64.0211
									23	0.05	0	0	690.583	64.0211
									24	0.05	0	0	690.583	64.0211
									25	0.05	0	0	690.583	64.0211
									26	0.05	0	0	690.583	64.0211
									27	0.05	0	0	690.583	64.0211
									28	0.05	0	0	690.583	64.0211
									29	0.05	0	0	690.583	64.0211
									30	0.05	0	0	690.583	64.0211

## Sheet: Antimicrobial
species	duration	SD	bone cement			species	duration	SD	bone cement		species	duration	SD	concentration chlor
MRSA275	18	2	NP			A. baumannii NCIMB9214	2	1	CHL		A. baumannii NCIMB9214	2	1	0.005
MRSA294	16	1	NP			A. baumannii NCIMB9214	6	1	NP		A. baumannii NCIMB9214	2	1	0.01
S.epidermidis272	15	1	NP			P. aeruginosa NCIMB10548	3	1	CHL		A. baumannii NCIMB9214	2	1	0.02
S.epidermidis222	18	1	NP			P. aeruginosa NCIMB10548	8	1	NP		A. baumannii NCIMB9214	2	1	0.03
S.epidermidis199	18	1	NP			MRSA NCTC12493	18	1	CHL		A. baumannii NCIMB9214	3	1	0.04
MRSE140	11	1	NP			MRSA NCTC12493	22	1	NP		A. baumannii NCIMB9214	3	1	0.05
A.baumannii646	3	1	NP			E. coli NCTC10418	14	1	CHL		P. aeruginosa NCIMB10548	2	1	0.005
A.baumannii643	2	1	NP			E. coli NCTC10418	16	1	NP		P. aeruginosa NCIMB10548	2	1	0.01
A.baumannii640	3	1	NP			S. pyogenes ATCC19615	24	1	CHL		P. aeruginosa NCIMB10548	3	1	0.02
E.coli293	10	2	NP			S. pyogenes ATCC19615	27	2	NP		P. aeruginosa NCIMB10548	3	1	0.03
Enterococcus181	14	1	NP			S. epidermidis ATCC12228	22	1	CHL		P. aeruginosa NCIMB10548	3	1	0.04
MRSA275	22	2	CHL			S. epidermidis ATCC12228	25	2	NP		P. aeruginosa NCIMB10548	3	1	0.05
MRSA294	21	2	CHL								MRSA NCTC12493	5	1	0.005
S.epidermidis272	21	1	CHL								MRSA NCTC12493	12	1	0.01
S.epidermidis222	22	2	CHL								MRSA NCTC12493	12	1	0.02
S.epidermidis199	22	1	CHL								MRSA NCTC12493	18	1	0.03
MRSE140	13	1	CHL								MRSA NCTC12493	20	1	0.04
A.baumannii646	4	1	CHL								MRSA NCTC12493	20	1	0.05
A.baumannii643	2	1	CHL								E. coli NCTC10418	7	1	0.005
A.baumannii640	4	1	CHL								E. coli NCTC10418	12	1	0.01
E.coli293	12	1	CHL								E. coli NCTC10418	12	1	0.02
Enterococcus181	16	2	CHL								E. coli NCTC10418	14	1	0.03
											E. coli NCTC10418	20	1	0.04
											E. coli NCTC10418	20	1	0.05
											S. pyogenes ATCC19615	3	1	0.005
											S. pyogenes ATCC19615	16	1	0.01
											S. pyogenes ATCC19615	24	1	0.02
											S. pyogenes ATCC19615	24	1	0.03
											S. pyogenes ATCC19615	24	1	0.04
											S. pyogenes ATCC19615	27	1	0.05
											S. epidermidis ATCC12228	3	1	0.005
											S. epidermidis ATCC12228	12	1	0.01
											S. epidermidis ATCC12228	17	1	0.02
											S. epidermidis ATCC12228	22	1	0.03
											S. epidermidis ATCC12228	25	1	0.04
											S. epidermidis ATCC12228	27	1	0.05

## Sheet: Rheology
time	Storage mod	Loss mod	tan delta	bone cement
0.05	14791	15855.9	1.83571	commercial
0.0667	17181	19511.1	2.15101	commercial
0.0833	20189	21367.3	1.77759	commercial
0.1	23409	23415.1	1.55831	commercial
0.117	26718	25682	1.43209	commercial
0.133	30042	28180.6	1.36361	commercial
0.15	33570	31090.4	1.33012	commercial
0.167	37274	34301.7	1.31397	commercial
0.183	41610	37700.1	1.2759	commercial
0.2	47356	41221.7	1.18644	commercial
0.217	52235	44872.1	1.15931	commercial
0.233	56497	48622.4	1.16301	commercial
0.25	60246	52341	1.18241	commercial
0.267	64202	55716.3	1.18011	commercial
0.283	68086	58952	1.17538	commercial
0.3	71638	62073.9	1.17693	commercial
0.317	74960	65115.6	1.18213	commercial
0.333	79157	68026.4	1.16011	commercial
0.35	82611	70786.7	1.15422	commercial
0.367	85750	73426.4	1.15287	commercial
0.383	88853	76027.6	1.1514	commercial
0.4	91856	78503	1.14902	commercial
0.417	94800	80910.4	1.14637	commercial
0.433	98085	83308.3	1.13684	commercial
0.45	101000	85697.1	1.13486	commercial
0.467	105000	88119.3	1.11391	commercial
0.483	108000	90569.7	1.11251	commercial
0.5	111000	92968.3	1.11015	commercial
0.517	115000	95435	1.09315	commercial
0.533	118000	97852	1.0918	commercial
0.55	122000	100341	1.07702	commercial
0.567	125000	102774	1.07643	commercial
0.583	129000	105131	1.06096	commercial
0.6	132000	107429	1.05859	commercial
0.617	136000	109714	1.04359	commercial
0.633	139000	112000	1.04157	commercial
0.65	142000	114286	1.03964	commercial
0.667	145000	116429	1.03575	commercial
0.683	148000	118714	1.03402	commercial
0.7	151000	121000	1.03237	commercial
0.717	154000	123429	1.0327	commercial
0.733	158000	125857	1.02259	commercial
0.75	162000	128286	1.01306	commercial
0.767	165000	130857	1.01547	commercial
0.783	169000	133429	1.00827	commercial
0.8	173000	136000	1.00146	commercial
0.817	177000	138571	0.994995	commercial
0.833	181000	141143	0.988856	commercial
0.85	185000	143857	0.984536	commercial
0.867	188000	146571	0.98854	commercial
0.883	192000	149143	0.982922	commercial
0.9	196000	151857	0.978989	commercial
0.917	200000	154571	0.975227	commercial
0.933	205000	157429	0.965688	commercial
0.95	209000	160286	0.963705	commercial
0.967	214000	163143	0.954934	commercial
0.983	218000	166000	0.953249	commercial
1	223000	169000	0.946363	commercial
1.02	227000	172000	0.946101	commercial
1.03	232000	175000	0.93968	commercial
1.05	237000	178000	0.933569	commercial
1.07	241000	181143	0.934646	commercial
1.08	246000	184286	0.929971	commercial
1.1	251000	187429	0.925502	commercial
1.12	256000	190714	0.922259	commercial
1.13	261000	194000	0.91915	commercial
1.15	267000	197429	0.91205	commercial
1.17	272000	201000	0.911204	commercial
1.18	278000	204429	0.904607	commercial
1.2	284000	208000	0.899239	commercial
1.22	289000	211714	0.899566	commercial
1.23	295000	215429	0.895397	commercial
1.25	301000	219286	0.892263	commercial
1.27	307000	223143	0.88926	commercial
1.28	313000	227000	0.886381	commercial
1.3	320000	231143	0.881183	commercial
1.32	327000	235286	0.876233	commercial
1.33	333000	239571	0.876067	commercial
1.35	341000	244000	0.869212	commercial
1.37	348000	248571	0.867008	commercial
1.38	355000	253286	0.865599	commercial
1.4	363000	258143	0.861508	commercial
1.42	371000	263000	0.857609	commercial
1.43	379000	268143	0.855193	commercial
1.45	388000	273429	0.850377	commercial
1.47	397000	278857	0.846418	commercial
1.48	406000	284429	0.843251	commercial
1.5	415000	290286	0.841406	commercial
1.52	425000	296286	0.837416	commercial
1.53	435000	302571	0.834738	commercial
1.55	446000	309143	0.830638	commercial
1.57	456000	315857	0.829833	commercial
1.58	468000	322857	0.82511	commercial
1.6	480000	330286	0.822139	commercial
1.62	492000	337857	0.819806	commercial
1.63	505000	346000	0.817212	commercial
1.65	518000	354429	0.815673	commercial
1.67	532000	363286	0.813416	commercial
1.68	546000	372571	0.812581	commercial
1.7	562000	382429	0.809452	commercial
1.72	578000	392714	0.80773	commercial
1.73	595000	403714	0.806202	commercial
1.75	612000	415143	0.805916	commercial
1.77	631000	427286	0.803969	commercial
1.78	651000	440143	0.802236	commercial
1.8	672000	453857	0.801053	commercial
1.82	694000	468286	0.800037	commercial
1.83	717000	483714	0.799829	commercial
1.85	741000	500143	0.800354	commercial
1.87	768000	517714	0.798961	commercial
1.88	795000	536571	0.800314	commercial
1.9	824000	556857	0.801734	commercial
1.92	856000	578714	0.802179	commercial
1.93	889000	602429	0.804778	commercial
1.95	926000	628000	0.805665	commercial
1.97	965000	655714	0.807829	commercial
1.98	1010000	686000	0.807352	commercial
2	1050000	719000	0.816568	commercial
2.02	1100000	754857	0.819024	commercial
2.03	1150000	794143	0.826276	commercial
2.05	1210000	836429	0.827462	commercial
2.07	1270000	881429	0.832148	commercial
2.08	1340000	928714	0.830511	commercial
2.1	1420000	977714	0.82287	commercial
2.12	1500000	1028000	0.817521	commercial
2.13	1590000	1079000	0.806375	commercial
2.15	1690000	1130000	0.790041	commercial
2.17	1790000	1181000	0.775747	commercial
2.18	1910000	1232000	0.752386	commercial
2.2	2050000	1283000	0.722783	commercial
2.22	2200000	1334000	0.69352	commercial
2.23	2360000	1385000	0.665024	commercial
2.25	2540000	1436000	0.634434	commercial
2.27	2740000	1487000	0.603107	commercial
2.28	2970000	1538000	0.569704	commercial
2.3	3210000	1589000	0.539848	commercial
2.32	3490000	1640000	0.507858	commercial
2.33	3790000	1691000	0.478345	commercial
2.35	4120000	1742000	0.449954	commercial
2.37	4480000	1793000	0.423056	commercial
2.38	4880000	1844000	0.396944	commercial
2.4	5320000	1895000	0.372074	commercial
2.42	5790000	1946000	0.349351	commercial
2.43	6320000	1997000	0.326935	commercial
2.45	6880000	2048000	0.30679	commercial
2.47	7500000	2099000	0.28741	commercial
2.48	8160000	2150000	0.269752	commercial
2.5	8880000	2201000	0.253064	commercial
2.52	9640000	2252000	0.237954	commercial
2.53	10400000	2303000	0.225134	commercial
2.55	11300000	2354000	0.211385	commercial
2.57	12200000	2.3712e+06	0.196846	commercial
2.58	13200000	2.36883e+06	0.181408	commercial
2.6	14200000	2.33635e+06	0.166033	commercial
2.62	15200000	2.27595e+06	0.150862	commercial
2.63	16200000	2.19868e+06	0.13656	commercial
2.65	17300000	2.09635e+06	0.121773	commercial
2.67	18500000	1.97067e+06	0.106927	commercial
2.68	19700000	1.86403e+06	0.0949042	commercial
2.7	20800000	1.75585e+06	0.0846169	commercial
2.72	22100000	1.65796e+06	0.075162	commercial
2.73	23300000	1.57492e+06	0.0676961	commercial
2.75	24500000	1.49067e+06	0.0609187	commercial
2.77	25800000	1.41443e+06	0.0548779	commercial
2.78	27000000	1.34975e+06	0.0500326	commercial
2.8	28200000	1.28414e+06	0.0455684	commercial
2.82	29400000	1.22477e+06	0.0416829	commercial
2.83	30600000	1.1744e+06	0.0383979	commercial
2.85	31800000	1.1233e+06	0.0353385	commercial
2.87	33000000	1.07706e+06	0.0326497	commercial
2.88	34200000	1.03783e+06	0.0303552	commercial
2.9	35400000	998032	0.0282005	commercial
2.92	36600000	962022	0.0262908	commercial
2.93	37800000	931471	0.0246471	commercial
2.95	39000000	900476	0.0230932	commercial
2.97	40200000	872431	0.0217057	commercial
2.98	41500000	848638	0.020452	commercial
3	42700000	824500	0.0193115	commercial
3.02	43900000	802658	0.0182858	commercial
3.03	45100000	784128	0.0173882	commercial
3.05	46300000	765329	0.0165313	commercial
3.07	47500000	748319	0.0157554	commercial
3.08	48700000	733887	0.0150707	commercial
3.1	49900000	719247	0.0144148	commercial
3.12	51100000	705999	0.0138169	commercial
3.13	52300000	694760	0.0132849	commercial
3.15	53500000	683358	0.0127737	commercial
3.17	54800000	673041	0.0122824	commercial
3.18	56000000	664288	0.0118628	commercial
3.2	57200000	655408	0.0114587	commercial
3.22	58400000	647373	0.0110856	commercial
3.23	59600000	640556	0.010748	commercial
3.25	60800000	633640	0.0104221	commercial
3.27	62000000	627382	0.0101194	commercial
3.28	63200000	622073	0.00984325	commercial
3.3	64400000	616687	0.00957618	commercial
3.32	65600000	611814	0.0093267	commercial
3.33	66800000	607679	0.00909724	commercial
3.35	68100000	603484	0.00886197	commercial
3.37	69300000	599689	0.00865374	commercial
3.38	70500000	596469	0.00846075	commercial
3.4	71700000	593202	0.00827358	commercial
3.42	72900000	590246	0.00809683	commercial
3.43	74100000	587738	0.00793186	commercial
3.45	75300000	585194	0.00777166	commercial
3.47	76500000	582892	0.00761965	commercial
3.48	77700000	580939	0.00747683	commercial
3.5	78900000	578958	0.007338	commercial
3.52	80100000	577165	0.00720568	commercial
3.53	81400000	575644	0.00707191	commercial
3.55	82600000	574101	0.00695048	commercial
3.57	83800000	572704	0.00683429	commercial
3.58	85000000	571520	0.00672386	commercial
3.6	86200000	570318	0.00661632	commercial
3.62	87400000	569231	0.00651303	commercial
3.63	88600000	568308	0.0064144	commercial
3.65	89800000	567372	0.00631826	commercial
3.67	91000000	566525	0.00622563	commercial
3.68	92200000	565807	0.00613681	commercial
3.7	93400000	565078	0.00605016	commercial
3.72	94700000	564418	0.00596014	commercial
3.73	95900000	563859	0.00587972	commercial
3.75	97100000	563291	0.00580121	commercial
3.77	98300000	562777	0.00572516	commercial
3.78	99500000	562342	0.00565173	commercial
3.8	101000000	561899	0.00556342	commercial
3.82	102000000	561499	0.00550495	commercial
3.83	103000000	561160	0.00544821	commercial
3.85	104000000	560816	0.00539251	commercial
3.87	106000000	560504	0.00528782	commercial
3.88	107000000	560240	0.00523593	commercial
3.9	108000000	559972	0.00518497	commercial
3.92	109000000	559729	0.00513517	commercial
3.93	110000000	559523	0.00508662	commercial
3.95	112000000	559314	0.00499392	commercial
3.97	113000000	559125	0.00494805	commercial
3.98	114000000	558965	0.00490324	commercial
4	115000000	558802	0.00485919	commercial
4.02	116000000	558655	0.00481603	commercial
4.03	118000000	558530	0.00473334	commercial
4.05	119000000	558404	0.0046925	commercial
4.07	120000000	558289	0.00465244	commercial
4.08	121000000	558192	0.00461319	commercial
4.1	122000000	558093	0.00457457	commercial
4.12	124000000	558004	0.00450006	commercial
4.13	125000000	557928	0.00446345	commercial
4.15	126000000	557851	0.00442742	commercial
4.17	127000000	557782	0.00439201	commercial
4.18	129000000	557723	0.00432346	commercial
4.2	130000000	557663	0.00428974	commercial
4.22	131000000	557609	0.00425658	commercial
4.23	132000000	557563	0.00422399	commercial
4.25	133000000	557516	0.00419188	commercial
4.27	135000000	557474	0.00412946	commercial
4.28	136000000	557438	0.00409884	commercial
4.3	137000000	557402	0.00406865	commercial
4.32	138000000	557369	0.00403893	commercial
4.33	139000000	557341	0.00400967	commercial
4.35	141000000	557313	0.0039526	commercial
4.37	142000000	557288	0.00392458	commercial
4.38	143000000	557266	0.00389698	commercial
4.4	144000000	557244	0.00386977	commercial
4.42	145000000	557224	0.00384294	commercial
4.43	147000000	557207	0.00379054	commercial
4.45	148000000	557190	0.00376481	commercial
4.47	149000000	557174	0.00373944	commercial
4.48	150000000	557161	0.00371443	commercial
4.5	151000000	557148	0.00368974	commercial
4.52	153000000	557136	0.00364143	commercial
4.53	154000000	557126	0.00361772	commercial
4.55	155000000	557115	0.00359431	commercial
4.57	156000000	557106	0.00357121	commercial
4.58	158000000	557098	0.00352595	commercial
4.6	159000000	557090	0.00350372	commercial
4.62	160000000	557082	0.00348178	commercial
4.63	161000000	557076	0.00346011	commercial
4.65	162000000	557070	0.00343872	commercial
4.67	164000000	557064	0.00339675	commercial
4.68	165000000	557059	0.00337613	commercial
4.7	166000000	557054	0.00335576	commercial
4.72	167000000	557050	0.00333564	commercial
4.73	168000000	557046	0.00331576	commercial
4.75	170000000	557042	0.00327673	commercial
4.77	171000000	557039	0.00325755	commercial
4.78	172000000	557036	0.00323859	commercial
4.8	173000000	557033	0.00321986	commercial
4.82	174000000	557030	0.00320134	commercial
4.83	175000000	557028	0.00318303	commercial
4.85	176000000	557026	0.00316493	commercial
4.87	177000000	557024	0.00314704	commercial
4.88	178000000	557022	0.00312935	commercial
4.9	179000000	557020	0.00311185	commercial
4.92	180000000	557018	0.00309456	commercial
4.93	180000000	557017	0.00309455	commercial
4.95	181000000	557016	0.00307744	commercial
4.97	182000000	557014	0.00306053	commercial
4.98	182000000	557013	0.00306052	commercial
5	183000000	557012	0.00304379	commercial
5.02	184000000	557011	0.00302724	commercial
5.03	184000000	557010	0.00302724	commercial
5.05	185000000	557009	0.00301087	commercial
5.07	186000000	557009	0.00299468	commercial
5.08	186000000	557008	0.00299468	commercial
5.1	187000000	557007	0.00297866	commercial
5.12	187000000	557007	0.00297866	commercial
5.13	188000000	557006	0.00296281	commercial
5.15	188000000	557006	0.00296281	commercial
5.17	189000000	557005	0.00294713	commercial
5.18	189000000	557005	0.00294712	commercial
5.2	190000000	557004	0.00293161	commercial
5.22	190000000	557004	0.00293161	commercial
5.23	191000000	557004	0.00291626	commercial
5.25	191000000	557003	0.00291626	commercial
5.27	192000000	557003	0.00290107	commercial
5.28	192000000	557003	0.00290106	commercial
5.3	192000000	557003	0.00290106	commercial
5.32	193000000	557002	0.00288603	commercial
5.33	193000000	557002	0.00288603	commercial
5.35	193000000	557002	0.00288603	commercial
5.37	194000000	557002	0.00287115	commercial
5.38	194000000	557002	0.00287115	commercial
5.4	194000000	557002	0.00287115	commercial
5.42	195000000	557002	0.00285643	commercial
5.43	195000000	557001	0.00285643	commercial
5.45	195000000	557001	0.00285643	commercial
5.47	195000000	557001	0.00285642	commercial
5.48	196000000	557001	0.00284185	commercial
5.5	196000000	557001	0.00284185	commercial
5.52	196000000	557001	0.00284185	commercial
5.53	196000000	557001	0.00284185	commercial
5.55	197000000	557001	0.00282742	commercial
5.57	197000000	557001	0.00282742	commercial
5.58	197000000	557001	0.00282742	commercial
5.6	197000000	557001	0.00282742	commercial
5.62	197000000	557001	0.00282742	commercial
5.63	198000000	557001	0.00281314	commercial
5.65	198000000	557000	0.00281314	commercial
5.67	198000000	557000	0.00281314	commercial
5.68	198000000	557000	0.00281314	commercial
5.7	198000000	557000	0.00281314	commercial
5.72	198000000	557000	0.00281314	commercial
5.73	199000000	557000	0.002799	commercial
5.75	199000000	557000	0.002799	commercial
5.77	199000000	557000	0.002799	commercial
5.78	199000000	557000	0.002799	commercial
5.8	199000000	557000	0.002799	commercial
5.82	199000000	557000	0.002799	commercial
5.83	199000000	557000	0.002799	commercial
5.85	200000000	557000	0.00278501	commercial
5.87	200000000	557000	0.00278501	commercial
5.88	200000000	557000	0.00278501	commercial
5.9	200000000	557000	0.00278501	commercial
5.92	200000000	557000	0.00278501	commercial
5.93	200000000	557000	0.00278501	commercial
5.95	200000000	557000	0.00278501	commercial
5.97	200000000	557000	0.00278501	commercial
5.98	200000000	557000	0.00278501	commercial
6	201000000	557000	0.00277115	commercial
6.02	201000000	557000	0.00277115	commercial
6.03	201000000	557000	0.00277115	commercial
6.05	201000000	557000	0.00277115	commercial
6.07	201000000	557000	0.00277115	commercial
6.08	201000000	557000	0.00277115	commercial
6.1	201000000	557000	0.00277115	commercial
6.12	201000000	557000	0.00277115	commercial
6.13	201000000	557000	0.00277115	commercial
6.15	201000000	557000	0.00277115	commercial
6.17	201000000	557000	0.00277115	commercial
6.18	201000000	557000	0.00277115	commercial
6.2	201000000	557000	0.00277115	commercial
6.22	201000000	557000	0.00277115	commercial
6.23	202000000	557000	0.00275743	commercial
6.25	202000000	557000	0.00275743	commercial
6.27	202000000	557000	0.00275743	commercial
6.28	202000000	557000	0.00275743	commercial
6.3	202000000	557000	0.00275743	commercial
6.32	202000000	557000	0.00275743	commercial
6.33	202000000	557000	0.00275743	commercial
6.35	202000000	557000	0.00275743	commercial
6.37	202000000	557000	0.00275743	commercial
6.38	202000000	557000	0.00275743	commercial
6.4	202000000	557000	0.00275743	commercial
6.42	202000000	557000	0.00275743	commercial
6.43	202000000	557000	0.00275743	commercial
6.45	202000000	557000	0.00275743	commercial
6.47	202000000	557000	0.00275743	commercial
0.0667	64832	39778.9	0.681125	CHL
0.0833	67059.2	40557.6	0.6798	CHL
0.1	69286.4	41596.3	0.678772	CHL
0.117	72099.2	42864.4	0.67672	CHL
0.133	74736	44240.7	0.675263	CHL
0.15	77163.2	45643	0.673763	CHL
0.167	79342.4	47064.4	0.671126	CHL
0.183	82142.4	48425	0.668428	CHL
0.2	84897.6	49740	0.665527	CHL
0.217	87601.6	51030.6	0.662684	CHL
0.233	89862.4	52332.3	0.659915	CHL
0.25	92208	53623.7	0.656911	CHL
0.267	94489.6	54888	0.654866	CHL
0.283	96950.4	56129.1	0.651912	CHL
0.3	99753.6	57389.9	0.649209	CHL
0.317	102262	58701	0.646687	CHL
0.333	104762	60039.7	0.644231	CHL
0.35	107342	61390	0.641729	CHL
0.367	110413	62725	0.638871	CHL
0.383	113171	64053	0.636582	CHL
0.4	115810	65386.7	0.634295	CHL
0.417	118485	66742.4	0.632058	CHL
0.433	120930	68087.3	0.630162	CHL
0.45	123566	69439.9	0.628019	CHL
0.467	126496	70812.6	0.625796	CHL
0.483	129494	72193.4	0.623385	CHL
0.5	132499	73604.3	0.620904	CHL
0.517	135525	75031	0.618523	CHL
0.533	138376	76481	0.616533	CHL
0.55	141386	77946.6	0.614205	CHL
0.567	144379	79417.4	0.611871	CHL
0.583	147872	80877.1	0.608957	CHL
0.6	151232	82332.7	0.606451	CHL
0.617	154373	83789.7	0.604351	CHL
0.633	157376	85256.1	0.602075	CHL
0.65	160368	86713	0.59978	CHL
0.667	163520	88170	0.597546	CHL
0.683	166704	89650.1	0.595554	CHL
0.7	170096	91172	0.593286	CHL
0.717	173520	92745.1	0.591173	CHL
0.733	177120	94352	0.589003	CHL
0.75	180768	95990	0.58692	CHL
0.767	184528	97669.9	0.584841	CHL
0.783	188176	99389.4	0.582985	CHL
0.8	191856	101138	0.58121	CHL
0.817	195872	102912	0.579269	CHL
0.833	199984	104720	0.577141	CHL
0.85	204096	106571	0.575102	CHL
0.867	208112	108476	0.573467	CHL
0.883	212400	110419	0.571699	CHL
0.9	216640	112394	0.570279	CHL
0.917	221168	114404	0.568562	CHL
0.933	225840	116454	0.566716	CHL
0.95	230432	118537	0.565011	CHL
0.967	235088	120663	0.563247	CHL
0.983	239856	122823	0.561459	CHL
1	244768	125019	0.559672	CHL
1.02	249888	127263	0.557873	CHL
1.03	255104	129566	0.556054	CHL
1.05	260400	131923	0.554358	CHL
1.07	265808	134337	0.552749	CHL
1.08	271408	136807	0.551125	CHL
1.1	277072	139331	0.549465	CHL
1.12	282880	141910	0.54791	CHL
1.13	288928	144484	0.54624	CHL
1.15	294928	147061	0.544833	CHL
1.17	300720	149681	0.544146	CHL
1.18	306064	152356	0.542947	CHL
1.2	311968	155100	0.541177	CHL
1.22	318352	157941	0.539689	CHL
1.23	325040	160896	0.5383	CHL
1.25	332176	164036	0.536849	CHL
1.27	339664	167373	0.535601	CHL
1.28	347440	170893	0.534477	CHL
1.3	355504	174599	0.533471	CHL
1.32	363952	178489	0.532589	CHL
1.33	372816	182560	0.531702	CHL
1.35	382096	186826	0.530779	CHL
1.37	391712	191303	0.529954	CHL
1.38	401728	196004	0.529153	CHL
1.4	412256	200943	0.528396	CHL
1.42	423376	206137	0.527655	CHL
1.43	435136	211607	0.526921	CHL
1.45	447440	217376	0.526274	CHL
1.47	460336	223464	0.525726	CHL
1.48	473840	229891	0.525279	CHL
1.5	488032	236681	0.524902	CHL
1.52	502992	243861	0.52462	CHL
1.53	518832	251456	0.524317	CHL
1.55	535488	259493	0.524214	CHL
1.57	553264	267997	0.523954	CHL
1.58	571952	276963	0.5238	CHL
1.6	591680	286364	0.523694	CHL
1.62	612416	296169	0.523666	CHL
1.63	633664	306420	0.523867	CHL
1.65	655360	317186	0.524082	CHL
1.67	678208	328527	0.523689	CHL
1.68	702624	340513	0.523364	CHL
1.7	728992	353253	0.523078	CHL
1.72	757088	366891	0.52301	CHL
1.73	787088	381557	0.52308	CHL
1.75	819264	397321	0.523272	CHL
1.77	853760	414271	0.52363	CHL
1.78	890240	432533	0.524221	CHL
1.8	928928	452251	0.525058	CHL
1.82	970576	473586	0.525997	CHL
1.83	1015616	496727	0.527091	CHL
1.85	1064272	521920	0.52841	CHL
1.87	1116592	549444	0.530137	CHL
1.88	1173328	579563	0.532173	CHL
1.9	1235072	612567	0.534434	CHL
1.92	1302496	648801	0.536921	CHL
1.93	1375728	688631	0.539663	CHL
1.95	1455568	732489	0.542656	CHL
1.97	1543200	780840	0.545798	CHL
1.98	1639520	834197	0.548959	CHL
2	1745440	893181	0.552344	CHL
2.02	1862560	958383	0.55566	CHL
2.03	1991680	1030440	0.559058	CHL
2.05	2135040	1.11002e+06	0.562332	CHL
2.07	2292480	1.19782e+06	0.565638	CHL
2.08	2466400	1.29461e+06	0.568731	CHL
2.1	2658240	1.40113e+06	0.571521	CHL
2.12	2870080	1.51776e+06	0.573931	CHL
2.13	3103200	1.64469e+06	0.57622	CHL
2.15	3359520	1.78246e+06	0.578088	CHL
2.17	3634560	1.93189e+06	0.579939	CHL
2.18	3935200	2.0526e+06	0.58011	CHL
2.2	4265760	2.13228e+06	0.579306	CHL
2.22	4626880	2.17119e+06	0.57838	CHL
2.23	5020800	2.17901e+06	0.503119	CHL
2.25	5450080	2.14587e+06	0.422775	CHL
2.27	5916320	2.07155e+06	0.35788	CHL
2.28	6421120	1.96279e+06	0.31591	CHL
2.3	6967200	1.85167e+06	0.269898	CHL
2.32	7559680	1.75012e+06	0.231473	CHL
2.33	8187360	1.66327e+06	0.206195	CHL
2.35	8805440	1.57454e+06	0.17934	CHL
2.37	9436320	1.49344e+06	0.156951	CHL
2.38	10104960	1.42409e+06	0.141999	CHL
2.4	10812640	1.35324e+06	0.124912	CHL
2.42	11570240	1.28848e+06	0.110121	CHL
2.43	12372480	1.23311e+06	0.10008	CHL
2.45	13231200	1.17653e+06	0.0885741	CHL
2.47	14122080	1.12482e+06	0.0787107	CHL
2.48	15012960	1.0806e+06	0.072157	CHL
2.5	15903840	1.03543e+06	0.0648123	CHL
2.52	16794720	994136	0.0585207	CHL
2.53	17685600	958826	0.054305	CHL
2.55	18576480	922750	0.0494511	CHL
2.57	19467360	889780	0.0452277	CHL
2.58	20358240	861585	0.0423719	CHL
2.6	21249120	832778	0.0390279	CHL
2.62	22140000	806450	0.0360831	CHL
2.63	23030880	783936	0.0340696	CHL
2.65	23921760	760933	0.03169	CHL
2.67	24812640	739910	0.0295737	CHL
2.68	25703520	721932	0.0281071	CHL
2.7	26594400	703564	0.0263682	CHL
2.72	27485280	686777	0.0248085	CHL
2.73	28376160	672421	0.0237104	CHL
2.75	29267040	657754	0.0224103	CHL
2.77	30157920	644349	0.0212354	CHL
2.78	31048800	632886	0.0203932	CHL
2.8	31939680	621174	0.0194013	CHL
2.82	32830560	610470	0.0184986	CHL
2.83	33721440	601316	0.0178387	CHL
2.85	34612320	591964	0.0170679	CHL
2.87	35503200	583417	0.0163618	CHL
2.88	36394080	576107	0.0158347	CHL
2.9	37284960	568639	0.0152253	CHL
2.92	38175840	561814	0.0146638	CHL
2.93	39066720	555978	0.0142352	CHL
2.95	39957600	550014	0.0137457	CHL
2.97	40848480	544564	0.013292	CHL
2.98	41739360	539904	0.0129379	CHL
3	42630240	535142	0.0125387	CHL
3.02	43521120	530790	0.0121667	CHL
3.03	44412000	527068	0.0118698	CHL
3.05	45302880	523266	0.0115396	CHL
3.07	46193760	519791	0.0112303	CHL
3.08	47084640	516819	0.010978	CHL
3.1	47975520	513783	0.0107011	CHL
3.12	48866400	511008	0.0104406	CHL
3.13	49757280	508635	0.0102236	CHL
3.15	50648160	506211	0.00998852	CHL
3.17	51539040	503995	0.00976628	CHL
3.18	52429920	502100	0.00957755	CHL
3.2	53320800	500164	0.00937565	CHL
3.22	54211680	498395	0.00918394	CHL
3.23	55102560	496882	0.00901814	CHL
3.25	55993440	495336	0.00884282	CHL
3.27	56884320	493923	0.00867568	CHL
3.28	57775200	492715	0.00852872	CHL
3.3	58666080	491480	0.00837494	CHL
3.32	59556960	490352	0.00822782	CHL
3.33	60447840	489387	0.00809649	CHL
3.35	61338720	488401	0.00796037	CHL
3.37	62229600	487501	0.00782971	CHL
3.38	63120480	486730	0.00771151	CHL
3.4	64011360	485943	0.00759	CHL
3.42	64902240	485224	0.00747303	CHL
3.43	65793120	484608	0.00736595	CHL
3.45	66684000	483980	0.00725667	CHL
3.47	67574880	483406	0.00715119	CHL
3.48	68465760	482914	0.00705362	CHL
3.5	69356640	482412	0.00695467	CHL
3.52	70247520	481954	0.00685894	CHL
3.53	71138400	481561	0.00676956	CHL
3.55	72029280	481161	0.00667942	CHL
3.57	72920160	480794	0.00659202	CHL
3.58	73811040	480481	0.00650978	CHL
3.6	74701920	480161	0.00642721	CHL
3.62	75592800	479869	0.006347	CHL
3.63	76483680	479619	0.006271	CHL
3.65	77374560	479363	0.00619499	CHL
3.67	78265440	479130	0.00612103	CHL
3.68	79156320	478930	0.00605055	CHL
3.7	80047200	478726	0.00598027	CHL
3.72	80938080	478539	0.00591179	CHL
3.73	81828960	478380	0.0058462	CHL
3.75	82719840	478217	0.00578096	CHL
3.77	83610720	478068	0.00571731	CHL
3.78	84501600	477941	0.00565608	CHL
3.8	85392480	477811	0.00559532	CHL
3.82	86283360	477692	0.00553595	CHL
3.83	87174240	477590	0.00547864	CHL
3.85	88065120	477486	0.00542186	CHL
3.87	88956000	477391	0.00536633	CHL
3.88	89846880	477310	0.00531255	CHL
3.9	90737760	477227	0.00525933	CHL
3.92	91628640	477151	0.00520724	CHL
3.93	92519520	477086	0.00515666	CHL
3.95	93410400	477020	0.00510666	CHL
3.97	94301280	476959	0.00505768	CHL
3.98	95192160	476908	0.00501	CHL
4	9.61332e+07	476855	0.00496032	CHL
4.02	9.74987e+07	476806	0.00489028	CHL
4.03	9.8047e+07	476765	0.00486266	CHL
4.05	9.91114e+07	476723	0.00480995	CHL
4.07	1.00134e+08	476684	0.00476038	CHL
4.08	1.0063e+08	476651	0.0047367	CHL
4.1	1.01593e+08	476618	0.00469141	CHL
4.12	1.02519e+08	476587	0.00464872	CHL
4.13	1.02968e+08	476560	0.00462829	CHL
4.15	1.03839e+08	476533	0.00458915	CHL
4.17	1.04676e+08	476509	0.00455217	CHL
4.18	1.05083e+08	476488	0.00453445	CHL
4.2	1.05871e+08	476466	0.00450044	CHL
4.22	1.06629e+08	476447	0.00446825	CHL
4.23	1.06996e+08	476430	0.0044528	CHL
4.25	1.0771e+08	476413	0.00442312	CHL
4.27	108395209	476397	0.00439498	CHL
4.28	1.08728e+08	476383	0.00438146	CHL
4.3	1.09373e+08	476370	0.00435546	CHL
4.32	1.09994e+08	476357	0.00433076	CHL
4.33	1.10295e+08	476346	0.00431888	CHL
4.35	1.10879e+08	476336	0.00429602	CHL
4.37	1.1144e+08	476326	0.00427428	CHL
4.38	1.11712e+08	476317	0.00426381	CHL
4.4	1.12241e+08	476308	0.00424364	CHL
4.42	1.12749e+08	476300	0.00422445	CHL
4.43	1.12995e+08	476293	0.0042152	CHL
4.45	1.13473e+08	476286	0.00419736	CHL
4.47	113932827	476280	0.00418037	CHL
4.48	1.14156e+08	476275	0.00417217	CHL
4.5	1.14589e+08	476269	0.00415636	CHL
4.52	1.15004e+08	476264	0.00414128	CHL
4.53	1.15206e+08	476260	0.00413401	CHL
4.55	1.15598e+08	476255	0.00411996	CHL
4.57	1.15974e+08	476251	0.00410655	CHL
4.58	1.16156e+08	476248	0.00410008	CHL
4.6	1.16511e+08	476244	0.00408758	CHL
4.62	116851041	476241	0.00407564	CHL
4.63	1.17016e+08	476238	0.00406987	CHL
4.65	1.17337e+08	476235	0.00405872	CHL
4.67	1.17645e+08	476233	0.00404807	CHL
4.68	1.17794e+08	476230	0.00404292	CHL
4.7	1.18084e+08	476228	0.00403297	CHL
4.72	1.18363e+08	476226	0.00402345	CHL
4.73	1.18498e+08	476224	0.00401885	CHL
4.75	118760727	476222	0.00400995	CHL
4.77	1.19013e+08	476221	0.00400144	CHL
4.78	1.19135e+08	476219	0.00399732	CHL
4.8	1.19373e+08	476218	0.00398935	CHL
4.82	1.19601e+08	476217	0.00398173	CHL
4.83	1.19712e+08	476215	0.00397804	CHL
4.85	119926548	476214	0.0039709	CHL
4.87	1.20133e+08	476213	0.00396407	CHL
4.88	1.20233e+08	476212	0.00396076	CHL
4.9	1.20428e+08	476211	0.00395436	CHL
4.92	1.20614e+08	476211	0.00394822	CHL
4.93	1.20705e+08	476210	0.00394525	CHL
4.95	1.20881e+08	476209	0.00393951	CHL
4.97	1.2105e+08	476208	0.003934	CHL
4.98	1.21132e+08	476208	0.00393133	CHL
5	1.21291e+08	476207	0.00392616	CHL
5.02	1.21444e+08	476207	0.00392121	CHL
5.03	1.21518e+08	476206	0.00391882	CHL
5.05	1.21663e+08	476206	0.00391417	CHL
5.07	1.21801e+08	476205	0.00390972	CHL
5.08	1.21868e+08	476205	0.00390756	CHL
5.1	1.21998e+08	476205	0.00390339	CHL
5.12	1.22124e+08	476204	0.00389938	CHL
5.13	1.22184e+08	476204	0.00389744	CHL
5.15	1.22302e+08	476204	0.00389368	CHL
5.17	1.22416e+08	476203	0.00389007	CHL
5.18	1.22471e+08	476203	0.00388833	CHL
5.2	1.22577e+08	476203	0.00388494	CHL
5.22	1.2268e+08	476203	0.00388169	CHL
5.23	122729610	476203	0.00388011	CHL
5.25	122826168	476202	0.00387706	CHL
5.27	1.22919e+08	476202	0.00387413	CHL
5.28	1.22964e+08	476202	0.00387272	CHL
5.3	1.23051e+08	476202	0.00386996	CHL
5.32	1.23135e+08	476202	0.00386733	CHL
5.33	1.23176e+08	476202	0.00386605	CHL
5.35	1.23255e+08	476202	0.00386356	CHL
5.37	1.23331e+08	476201	0.00386118	CHL
5.38	1.23368e+08	476201	0.00386003	CHL
5.4	123439390	476201	0.00385779	CHL
5.42	1.23508e+08	476201	0.00385564	CHL
5.43	1.23541e+08	476201	0.0038546	CHL
5.45	1.23606e+08	476201	0.00385258	CHL
5.47	123668375	476201	0.00385065	CHL
5.48	1.23699e+08	476201	0.00384971	CHL
5.5	1.23757e+08	476201	0.00384789	CHL
5.52	1.23813e+08	476201	0.00384614	CHL
5.53	1.23841e+08	476201	0.00384529	CHL
5.55	1.23894e+08	476201	0.00384364	CHL
5.57	1.23945e+08	476201	0.00384206	CHL
5.58	1.23969e+08	476201	0.0038413	CHL
5.6	1.24017e+08	476200	0.00383981	CHL
5.62	1.24063e+08	476200	0.00383839	CHL
5.63	124085665	476200	0.00383769	CHL
5.65	1.24129e+08	476200	0.00383635	CHL
5.67	1.24171e+08	476200	0.00383506	CHL
5.68	1.24191e+08	476200	0.00383444	CHL
5.7	1.2423e+08	476200	0.00383323	CHL
5.72	1.24268e+08	476200	0.00383206	CHL
5.73	1.24286e+08	476200	0.0038315	CHL
5.75	1.24322e+08	476200	0.0038304	CHL
5.77	1.24356e+08	476200	0.00382935	CHL
5.78	1.24372e+08	476200	0.00382884	CHL
5.8	1.24405e+08	476200	0.00382785	CHL
5.82	1.24435e+08	476200	0.0038269	CHL
5.83	1.2445e+08	476200	0.00382644	CHL
5.85	1.2448e+08	476200	0.00382555	CHL
5.87	1.24507e+08	476200	0.00382469	CHL
5.88	1.24521e+08	476200	0.00382427	CHL
5.9	124547352	476200	0.00382346	CHL
5.92	1.24573e+08	476200	0.00382269	CHL
5.93	1.24585e+08	476200	0.00382231	CHL
5.95	1.24609e+08	476200	0.00382158	CHL
5.97	1.24632e+08	476200	0.00382088	CHL
0.0667	46847	33247.7	1.29298	NP
0.0833	49664	34839.8	1.26519	NP
0.1	52481	36431.9	1.24101	NP
0.117	55298	38024	1.21977	NP
0.133	58115	39616.1	1.20096	NP
0.15	60932	41220.8	1.18419	NP
0.167	63749	42867.9	1.16913	NP
0.183	66566	44559.4	1.15555	NP
0.2	69488	46269.7	1.144	NP
0.217	72633	47963.2	1.13603	NP
0.233	75805	49695.6	1.12862	NP
0.25	78722	51420.2	1.12137	NP
0.267	81327	53120.2	1.11313	NP
0.283	84366	54793.9	1.10907	NP
0.3	86979	56436.3	1.10372	NP
0.317	89560	58054.7	1.09838	NP
0.333	92455	59680.7	1.0932	NP
0.35	95327	61266.6	1.08821	NP
0.367	98029	62852.1	1.08292	NP
0.383	100710	64434.6	1.07762	NP
0.4	103450	65994.1	1.07304	NP
0.417	106150	67536.2	1.06818	NP
0.433	108710	69083.9	1.06454	NP
0.45	111410	70658.1	1.06036	NP
0.467	114110	72231.8	1.05681	NP
0.483	116930	73814.2	1.05239	NP
0.5	119890	75416.7	1.04897	NP
0.517	122660	77040.7	1.04535	NP
0.533	125470	78694.8	1.04176	NP
0.55	128340	80366.9	1.03815	NP
0.567	131340	82028.4	1.03448	NP
0.583	134460	83708.9	1.03105	NP
0.6	137450	85404.4	1.02829	NP
0.617	140370	87101.1	1.02501	NP
0.633	143410	88787.8	1.0218	NP
0.65	146400	90461.1	1.01914	NP
0.667	149300	92152.2	1.01634	NP
0.683	152150	93874.4	1.01405	NP
0.7	155130	95610	1.01143	NP
0.717	158420	97368.9	1.00846	NP
0.733	161730	99166.7	1.00567	NP
0.75	165030	100997	1.00225	NP
0.767	168300	102856	1.00021	NP
0.783	171670	104727	0.997913	NP
0.8	174970	106621	0.995539	NP
0.817	178360	108547	0.99292	NP
0.833	181830	110494	0.990379	NP
0.85	185480	112464	0.987722	NP
0.867	189160	114480	0.984932	NP
0.883	192850	116540	0.982177	NP
0.9	196610	118639	0.979489	NP
0.917	200540	120767	0.976992	NP
0.933	204490	122936	0.974736	NP
0.95	208480	125156	0.972375	NP
0.967	212530	127421	0.96996	NP
0.983	216720	129721	0.967661	NP
1	221090	132053	0.965034	NP
1.02	225460	134430	0.962515	NP
1.03	229880	136877	0.960112	NP
1.05	234280	139389	0.958013	NP
1.07	238870	141963	0.955795	NP
1.08	243810	144608	0.953613	NP
1.1	248850	147326	0.951477	NP
1.12	253940	150127	0.949594	NP
1.13	259170	153009	0.947524	NP
1.15	264490	155957	0.945553	NP
1.17	269960	158978	0.943568	NP
1.18	275540	162082	0.941783	NP
1.2	281300	165280	0.939965	NP
1.22	287180	168592	0.938547	NP
1.23	293240	172039	0.937282	NP
1.25	299480	175641	0.936223	NP
1.27	306090	179401	0.935096	NP
1.28	313070	183324	0.934031	NP
1.3	320380	187413	0.933259	NP
1.32	327890	191680	0.932466	NP
1.33	335650	196120	0.931722	NP
1.35	343630	200734	0.931039	NP
1.37	351960	205528	0.93043	NP
1.38	360620	210524	0.929708	NP
1.4	369620	215747	0.929199	NP
1.42	379070	221211	0.928681	NP
1.43	388970	226926	0.9283	NP
1.45	399390	232912	0.927944	NP
1.47	410220	239193	0.927666	NP
1.48	421490	245779	0.92745	NP
1.5	433270	252688	0.927413	NP
1.52	445670	259939	0.927487	NP
1.53	458560	267553	0.927775	NP
1.55	472120	275564	0.92816	NP
1.57	486400	283998	0.928606	NP
1.58	501350	292878	0.929057	NP
1.6	517110	302249	0.929603	NP
1.62	533670	312142	0.930294	NP
1.63	551180	322584	0.930936	NP
1.65	569660	333601	0.931842	NP
1.67	589210	345230	0.932715	NP
1.68	609810	357524	0.933566	NP
1.7	631420	370509	0.934307	NP
1.72	654280	384221	0.935114	NP
1.73	678630	398711	0.935893	NP
1.75	704170	414051	0.936709	NP
1.77	731280	430284	0.937411	NP
1.78	759980	447497	0.938217	NP
1.8	790440	465768	0.939258	NP
1.82	822440	485194	0.94015	NP
1.83	856310	505879	0.94172	NP
1.85	892300	527966	0.943695	NP
1.87	930500	551609	0.945778	NP
1.88	971010	577047	0.948341	NP
1.9	1014400	604482	0.951401	NP
1.92	1061000	634120	0.954928	NP
1.93	1111400	666227	0.958802	NP
1.95	1165700	701094	0.963332	NP
1.97	1224100	738956	0.968327	NP
1.98	1287300	780117	0.973639	NP
2	1355900	824837	0.97924	NP
2.02	1430000	873440	0.984844	NP
2.03	1510500	926294	0.990717	NP
2.05	1597700	983733	0.996463	NP
2.07	1692300	1.04616e+06	1.00245	NP
2.08	1794900	1.11406e+06	1.0086	NP
2.1	1906100	1.18783e+06	1.01454	NP
2.12	2027000	1.26786e+06	1.02043	NP
2.13	2158500	1.35456e+06	1.0263	NP
2.15	2301100	1.44851e+06	1.03181	NP
2.17	2455400	1.55021e+06	1.03627	NP
2.18	2622500	1.66013e+06	1.0403	NP
2.2	2804700	1.77858e+06	1.04387	NP
2.22	3000800	1.90588e+06	1.04727	NP
2.23	3213100	2.04266e+06	1.04992	NP
2.25	3441200	2.14825e+06	1.05163	NP
2.27	3685200	2.22258e+06	1.05273	NP
2.28	3948300	2.27201e+06	1.05316	NP
2.3	4230000	2.28923e+06	0.883875	NP
2.32	4530100	2.27394e+06	0.755823	NP
2.33	4851700	2.231e+06	0.672111	NP
2.35	5195600	2.15398e+06	0.586711	NP
2.37	5561500	2083244	0.516553	NP
2.38	5950900	2.02251e+06	0.467519	NP
2.4	6366200	1.96024e+06	0.416066	NP
2.42	6807000	1.90304e+06	0.372156	NP
2.43	7275700	1.85393e+06	0.340125	NP
2.45	7774400	1.80358e+06	0.306279	NP
2.47	8301400	1.75733e+06	0.276834	NP
2.48	8859700	1.71763e+06	0.254722	NP
2.5	9450100	1.67692e+06	0.231445	NP
2.52	1.08896e+07	1.63952e+06	0.194683	NP
2.53	1.16016e+07	1.60742e+06	0.180145	NP
2.55	1.30102e+07	1.5745e+06	0.156439	NP
2.57	1.43985e+07	1.54426e+06	0.137968	NP
2.58	1.50851e+07	1.5183e+06	0.130195	NP
2.6	1.64435e+07	1.49169e+06	0.116897	NP
2.62	1.77824e+07	1.46724e+06	0.10596	NP
2.63	18444578	1.44625e+06	0.101197	NP
2.65	1.97546e+07	1.42473e+06	0.0928134	NP
2.67	2.10458e+07	1.40496e+06	0.0856849	NP
2.68	2.16845e+07	1.38799e+06	0.0825107	NP
2.7	2.29479e+07	1.37059e+06	0.0768168	NP
2.72	2.41931e+07	1.35461e+06	0.071863	NP
2.73	2.4809e+07	1.34089e+06	0.0696224	NP
2.75	2.60274e+07	1.32682e+06	0.0655475	NP
2.77	2.72283e+07	1.3139e+06	0.0619416	NP
2.78	2.78223e+07	1.3028e+06	0.0602914	NP
2.8	2.89973e+07	1.29142e+06	0.0572584	NP
2.82	3.01555e+07	1.28097e+06	0.054539	NP
2.83	3.07283e+07	1.272e+06	0.0532829	NP
2.85	3.18615e+07	1.26281e+06	0.0509548	NP
2.87	3.29784e+07	1.25436e+06	0.048845	NP
2.88	3.35309e+07	1.2471e+06	0.0478632	NP
2.9	3.46237e+07	1.23967e+06	0.0460307	NP
2.92	3.57009e+07	1.23283e+06	0.0443555	NP
2.93	3.62336e+07	1.22697e+06	0.043571	NP
2.95	3.72876e+07	1.22096e+06	0.0420981	NP
2.97	3.83264e+07	1.21543e+06	0.0407415	NP
2.98	3.88402e+07	1.21069e+06	0.0401028	NP
3	3.98567e+07	1.20583e+06	0.0388977	NP
3.02	4.08585e+07	1.20136e+06	0.0377805	NP
3.03	4.1354e+07	1.19753e+06	0.0372521	NP
3.05	42334253	1.1936e+06	0.0362507	NP
3.07	4.33004e+07	1.18998e+06	0.0353173	NP
3.08	4.37783e+07	1.18688e+06	0.034874	NP
3.1	4.47236e+07	1.18371e+06	0.0340306	NP
3.12	4.56554e+07	1.18079e+06	0.0332405	NP
3.13	4.61162e+07	1.17828e+06	0.032864	NP
3.15	4.70279e+07	1.17571e+06	0.0321452	NP
3.17	4.79265e+07	1.17335e+06	0.0314689	NP
3.18	4.8371e+07	1.17132e+06	0.0311456	NP
3.2	4.92502e+07	1.16924e+06	0.0305265	NP
3.22	5.01168e+07	1.16733e+06	0.0299417	NP
3.23	5.05454e+07	1.1657e+06	0.0296614	NP
3.25	5.13934e+07	1.16401e+06	0.0291231	NP
3.27	5.22291e+07	1.16247e+06	0.028613	NP
3.28	5.26425e+07	1.16115e+06	0.0283677	NP
3.3	5.34603e+07	1.15979e+06	0.0278958	NP
3.32	5.42663e+07	1.15854e+06	0.0274471	NP
3.33	5.46649e+07	1.15747e+06	0.027231	NP
3.35	5.54535e+07	1.15637e+06	0.0268141	NP
3.37	5.62308e+07	1.15536e+06	0.0264166	NP
3.38	5.66153e+07	1.15449e+06	0.0262247	NP
3.4	5.73759e+07	1.15361e+06	0.0258539	NP
3.42	5.81255e+07	1.15279e+06	0.0254995	NP
3.43	5.84963e+07	1.15209e+06	0.0253281	NP
3.45	5.92298e+07	1.15137e+06	0.0249963	NP
3.47	5.99527e+07	1.15071e+06	0.0246784	NP
3.48	6.03103e+07	1.15015e+06	0.0245244	NP
3.5	6.10176e+07	1.14956e+06	0.0242259	NP
3.52	6.17148e+07	1.14903e+06	0.0239392	NP
3.53	6.20597e+07	1.14857e+06	0.0238002	NP
3.55	6.27419e+07	1.1481e+06	0.0235302	NP
3.57	6.34143e+07	1.14767e+06	0.0232705	NP
3.58	6.37468e+07	1.1473e+06	0.0231444	NP
3.6	6.44047e+07	1.14692e+06	0.0228991	NP
3.62	6.50532e+07	1.14657e+06	0.0226628	NP
3.63	6.53739e+07	1.14627e+06	0.0225479	NP
3.65	6.60084e+07	1.14597e+06	0.0223241	NP
3.67	6.66337e+07	1.14569e+06	0.0221083	NP
3.68	6.6943e+07	1.14544e+06	0.0220032	NP
3.7	6.75549e+07	1.14519e+06	0.0217983	NP
3.72	6.8158e+07	1.14497e+06	0.0216004	NP
3.73	6.84563e+07	1.14477e+06	0.021504	NP
3.75	6.90464e+07	1.14457e+06	0.0213158	NP
3.77	6.96281e+07	1.14439e+06	0.0211338	NP
3.78	6.99157e+07	1.14423e+06	0.0210449	NP
3.8	7.04849e+07	1.14407e+06	0.0208716	NP
3.82	7.10458e+07	1.14392e+06	0.0207036	NP
3.83	7.13232e+07	1.14379e+06	0.0206216	NP
3.85	7.1872e+07	1.14366e+06	0.0204614	NP
3.87	7.2413e+07	1.14354e+06	0.020306	NP
3.88	7.26805e+07	1.14343e+06	0.0202301	NP
3.9	7.32099e+07	1.14333e+06	0.0200816	NP
3.92	7.37315e+07	1.14323e+06	0.0199375	NP
3.93	7.39896e+07	1.14315e+06	0.0198671	NP
3.95	7.45e+07	1.14306e+06	0.0197292	NP
3.97	7.50032e+07	1.14298e+06	0.0195953	NP
3.98	7.5252e+07	1.14291e+06	0.0195297	NP
4	7.57443e+07	1.14284e+06	0.0194014	NP
4.02	7.62295e+07	1.14278e+06	0.0192766	NP
4.03	7.64695e+07	1.14273e+06	0.0192155	NP
4.05	7.69442e+07	1.14267e+06	0.0190959	NP
4.07	7.74122e+07	1.14262e+06	0.0189794	NP
4.08	7.76436e+07	1.14257e+06	0.0189224	NP
4.1	7.81015e+07	1.14253e+06	0.0188106	NP
4.12	7.85528e+07	1.14249e+06	0.0187017	NP
4.13	7.8776e+07	1.14245e+06	0.0186483	NP
4.15	7.92175e+07	1.14242e+06	0.0185436	NP
4.17	7.96527e+07	1.14238e+06	0.0184417	NP
4.18	7.9868e+07	1.14235e+06	0.0183917	NP
4.2	8.02938e+07	1.14232e+06	0.0182936	NP
4.22	8.07135e+07	1.1423e+06	0.0181979	NP
4.23	8.09211e+07	1.14227e+06	0.018151	NP
4.25	8.13318e+07	1.14225e+06	0.0180589	NP
4.27	8.17366e+07	1.14223e+06	0.017969	NP
4.28	8.19368e+07	1.14221e+06	0.0179249	NP
4.3	8.23328e+07	1.14219e+06	0.0178383	NP
4.32	8.27232e+07	1.14217e+06	0.0177538	NP
4.33	8.29163e+07	1.14215e+06	0.0177123	NP
4.35	8.32982e+07	1.14214e+06	0.0176308	NP
4.37	8.36747e+07	1.14212e+06	0.0175512	NP
4.38	8.38609e+07	1.14211e+06	0.0175121	NP
4.4	8.42293e+07	1.1421e+06	0.0174353	NP
4.42	8.45923e+07	1.14209e+06	0.0173602	NP
4.43	8.47719e+07	1.14208e+06	0.0173234	NP
4.45	8.51272e+07	1.14207e+06	0.0172509	NP
4.47	8.54773e+07	1.14206e+06	0.01718	NP
4.48	8.56505e+07	1.14205e+06	0.0171452	NP
4.5	8.59931e+07	1.14204e+06	0.0170767	NP
4.52	8.63307e+07	1.14203e+06	0.0170098	NP
4.53	8.64978e+07	1.14203e+06	0.0169769	NP
4.55	8.68282e+07	1.14202e+06	0.0169122	NP
4.57	8.71538e+07	1.14202e+06	0.0168489	NP
4.58	87314876	1.14201e+06	0.0168177	NP
4.6	8.76335e+07	1.142e+06	0.0167565	NP
4.62	8.79476e+07	1.142e+06	0.0166965	NP
4.63	8.81029e+07	1.142e+06	0.0166671	NP
4.65	8.84102e+07	1.14199e+06	0.016609	NP
4.67	8.87131e+07	1.14199e+06	0.0165523	NP
4.68	8.88629e+07	1.14198e+06	0.0165243	NP
4.7	8.91592e+07	1.14198e+06	0.0164693	NP
4.72	8.94513e+07	1.14198e+06	0.0164155	NP
4.73	8.95958e+07	1.14197e+06	0.016389	NP
4.75	8.98816e+07	1.14197e+06	0.0163368	NP
4.77	9.01633e+07	1.14197e+06	0.0162857	NP
4.78	9.03026e+07	1.14197e+06	0.0162606	NP
4.8	9.05783e+07	1.14196e+06	0.016211	NP
4.82	9.08499e+07	1.14196e+06	0.0161625	NP
4.83	9.09843e+07	1.14196e+06	0.0161386	NP
4.85	9.12501e+07	1.14196e+06	0.0160916	NP
4.87	9.15121e+07	1.14196e+06	0.0160455	NP
4.88	9.16417e+07	1.14195e+06	0.0160228	NP
4.9	9.18981e+07	1.14195e+06	0.015978	NP
4.92	9.21507e+07	1.14195e+06	0.0159342	NP
4.93	9.22757e+07	1.14195e+06	0.0159126	NP
4.95	9.25229e+07	1.14195e+06	0.0158701	NP
4.97	9.27666e+07	1.14195e+06	0.0158283	NP
4.98	9.28871e+07	1.14195e+06	0.0158078	NP
5	9.31255e+07	1.14195e+06	0.0157673	NP
5.02	9.33605e+07	1.14195e+06	0.0157276	NP
5.03	9.34768e+07	1.14194e+06	0.015708	NP
5.05	9.37067e+07	1.14194e+06	0.0156695	NP
5.07	9.39333e+07	1.14194e+06	0.0156316	NP
5.08	9.40454e+07	1.14194e+06	0.015613	NP
5.1	9.42672e+07	1.14194e+06	0.0155763	NP
5.12	9.44858e+07	1.14194e+06	0.0155402	NP
5.13	9.45939e+07	1.14194e+06	0.0155224	NP
5.15	9.48077e+07	1.14194e+06	0.0154874	NP
5.17	9.50185e+07	1.14194e+06	0.015453	NP
5.18	9.51228e+07	1.14194e+06	0.0154361	NP
5.2	9.5329e+07	1.14194e+06	0.0154027	NP
5.22	9.55323e+07	1.14194e+06	0.0153699	NP
5.23	9.56328e+07	1.14194e+06	0.0153537	NP
5.25	9.58317e+07	1.14194e+06	0.0153219	NP
5.27	9.60278e+07	1.14194e+06	0.0152906	NP
5.28	9.61247e+07	1.14194e+06	0.0152751	NP
5.3	9.63165e+07	1.14194e+06	0.0152447	NP
5.32	9.65056e+07	1.14194e+06	0.0152148	NP
5.33	9.65991e+07	1.14194e+06	0.0152001	NP
5.35	9.67841e+07	1.14194e+06	0.015171	NP
5.37	9.69664e+07	1.14194e+06	0.0151425	NP
5.38	9.70566e+07	1.14194e+06	0.0151284	NP
5.4	9.7235e+07	1.14194e+06	0.0151007	NP
5.42	9.74109e+07	1.14194e+06	0.0150734	NP
5.43	9.74978e+07	1.14194e+06	0.01506	NP
5.45	9.76699e+07	1.14194e+06	0.0150334	NP
5.47	9.78395e+07	1.14194e+06	0.0150074	NP
5.48	9.79234e+07	1.14194e+06	0.0149945	NP
5.5	9.80893e+07	1.14193e+06	0.0149691	NP
5.52	9.82528e+07	1.14193e+06	0.0149442	NP
5.53	9.83337e+07	1.14193e+06	0.0149319	NP
5.55	9.84937e+07	1.14193e+06	0.0149077	NP
5.57	9.86515e+07	1.14193e+06	0.0148838	NP
5.58	9.87295e+07	1.14193e+06	0.0148721	NP
5.6	9.88838e+07	1.14193e+06	0.0148488	NP
5.62	9.90359e+07	1.14193e+06	0.014826	NP
5.63	9.91111e+07	1.14193e+06	0.0148148	NP
5.65	9.926e+07	1.14193e+06	0.0147926	NP
5.67	9.94067e+07	1.14193e+06	0.0147707	NP
5.68	9.94792e+07	1.14193e+06	0.0147599	NP
5.7	9.96227e+07	1.14193e+06	0.0147387	NP
5.72	9.97642e+07	1.14193e+06	0.0147178	NP
5.73	9.98342e+07	1.14193e+06	0.0147075	NP
5.75	9.99726e+07	1.14193e+06	0.0146871	NP
5.77	1.00109e+08	1.14193e+06	0.0146671	NP
5.78	1.00177e+08	1.14193e+06	0.0146572	NP
5.8	1.0031e+08	1.14193e+06	0.0146377	NP
5.82	1.00442e+08	1.14193e+06	0.0146185	NP
5.83	100506661	1.14193e+06	0.014609	NP
5.85	1.00635e+08	1.14193e+06	0.0145903	NP
5.87	1.00762e+08	1.14193e+06	0.014572	NP
5.88	100825055	1.14193e+06	0.0145629	NP
5.9	1.00949e+08	1.14193e+06	0.014545	NP
5.92	1.01072e+08	1.14193e+06	0.0145274	NP
5.93	1.01132e+08	1.14193e+06	0.0145187	NP
5.95	1.01252e+08	1.14193e+06	0.0145015	NP
5.97	1.0137e+08	1.14193e+06	0.0144846	NP
5.98	101428241	1.14193e+06	0.0144763	NP
6	1.01544e+08	1.14193e+06	0.0144598	NP

## Sheet: water uptake
time	uptake mean	uptake SD	bone cement
0	0	0	Commercial
0.25	7.83418	0.773801	Commercial
1	10.4988	0.923397	Commercial
2	9.75956	1.30966	Commercial
3	9.2	0.964659	Commercial
4	9.08	1.03742	Commercial
5	10.22	0.965074	Commercial
6	10.17	1.2873	Commercial
7	9.92	0.787966	Commercial
8	10.05	1.05463	Commercial
9	10.76	1.00351	Commercial
10	10.02	1.13963	Commercial
11	10.53	1.211	Commercial
12	10.34	1.07946	Commercial
13	10.99	0.990138	Commercial
14	10.37	1.18691	Commercial
15	9.3	0.661712	Commercial
16	9.24	0.682268	Commercial
17	9.32	0.761508	Commercial
18	9.15	1.05698	Commercial
19	9.33	0.983394	Commercial
20	9.84	0.615479	Commercial
21	10.21	0.937563	Commercial
22	10.06	0.993939	Commercial
23	10.62	1.1855	Commercial
24	10.72	0.908549	Commercial
25	10.68	0.974029	Commercial
26	9.76	1.27924	Commercial
27	9.58	0.638153	Commercial
28	9.14	1.2364	Commercial
29	9.7	0.897188	Commercial
30	10.49	0.762381	Commercial
0	0	0	Cemex-CHL
0.25	7.21876	0.790612	Cemex-CHL
1	10.3989	1.36772	Cemex-CHL
2	9.83824	1.12652	Cemex-CHL
3	9.3912	1.85432	Cemex-CHL
4	11.1904	0.669598	Cemex-CHL
5	11.3152	0.914296	Cemex-CHL
6	9.516	1.18378	Cemex-CHL
7	10.3064	1.27192	Cemex-CHL
8	10.608	1.47523	Cemex-CHL
9	9.6096	0.648597	Cemex-CHL
10	9.94328	1.12906	Cemex-CHL
11	11.4088	1.2173	Cemex-CHL
12	11.336	1.15545	Cemex-CHL
13	10.7744	1.35957	Cemex-CHL
14	10.0568	1.22051	Cemex-CHL
15	11.1072	1.0662	Cemex-CHL
16	10.2648	0.988899	Cemex-CHL
17	10.2024	1.03199	Cemex-CHL
18	11.2112	1.38149	Cemex-CHL
19	10.5872	1.05988	Cemex-CHL
20	10.036	1.13432	Cemex-CHL
21	11.2008	1.45794	Cemex-CHL
22	11.4296	1.16509	Cemex-CHL
23	10.4416	1.05492	Cemex-CHL
24	10.0568	1.10176	Cemex-CHL
25	10.3896	1.17202	Cemex-CHL
26	10.2752	1.52097	Cemex-CHL
27	11.3464	1.40925	Cemex-CHL
28	9.5368	1.24734	Cemex-CHL
29	10.6808	0.916673	Cemex-CHL
30	10.4624	0.841675	Cemex-CHL
0	0	0	Cemex-NP
0.25	7.51372	1.2774	Cemex-NP
1	10.2574	0.974798	Cemex-NP
2	11.1927	1.10185	Cemex-NP
3	10.2705	1.07033	Cemex-NP
4	9.9835	1.48313	Cemex-NP
5	10.1167	1.33058	Cemex-NP
6	11.1725	0.918267	Cemex-NP
7	10.7728	1.29088	Cemex-NP
8	9.43	0.531867	Cemex-NP
9	10.9573	1.34642	Cemex-NP
10	10.3582	0.72788	Cemex-NP
11	10.8752	1.93811	Cemex-NP
12	10.9778	1.43369	Cemex-NP
13	9.70675	0.977881	Cemex-NP
14	9.41975	1.23733	Cemex-NP
15	10.4345	1.14135	Cemex-NP
16	10.2602	0.978503	Cemex-NP
17	10.906	1.53144	Cemex-NP
18	10.947	1.36308	Cemex-NP
19	9.266	1.3974	Cemex-NP
20	10.988	1.07293	Cemex-NP
21	9.58375	1.15046	Cemex-NP
22	10.9162	1.18722	Cemex-NP
23	10.1885	1.00618	Cemex-NP
24	10.3422	0.794312	Cemex-NP
25	10.3833	1.01654	Cemex-NP
26	10.086	1.21639	Cemex-NP
27	9.2865	1.1046	Cemex-NP
28	10.3833	1.16271	Cemex-NP
29	9.50175	1.27437	Cemex-NP
30	10.7112	1.20307	Cemex-NP

## Sheet: Mechanical
bonce cement	mean property	property SD	property	time
commercial	78.8	1.1	compression	zero
chlorhexidine	86.8	3.7	compression	zero
NP	82.5	4.5	compression	zero
commercial	60.34	2.4	compression	3month
chlorhexidine	61.1	2.1	compression	3month
NP	63.4	2.5	compression	3month
commercial	54.3	1.3	bending strength
chlorhexidine	51.4	0.6	bending strength
NP	57.6	1.8	bending strength
commercial	2800	79	bending modulus
chlorhexidine	2744	97	bending modulus
NP	2950	122	bending modulus
commercial	2.2	0.3	fracture
chlorhexidine	2.1	0.2	fracture
NP	2.4	0.4	fracture

## Sheet: Viability
bone cement	day	mean	SD	assay
commercial	1	0.56	0.113	MTT
chlorhexidine	1	0.57	0.111	MTT
NP	1	0.55	0.12	MTT
commercial	2	0.6	0.117	MTT
chlorhexidine	2	0.58	0.084	MTT
NP	2	0.61	0.11	MTT
commercial	3	0.61	0.081	MTT
chlorhexidine	3	0.64	0.116	MTT
NP	3	0.6	0.13	MTT
commercial	4	0.6	0.095	MTT
chlorhexidine	4	0.62	0.087	MTT
NP	4	0.61	0.13	MTT
commercial	1	88.2	8.6	LDH
chlorhexidine	1	90.1	8.8	LDH
NP	1	91.4	5.2	LDH
commercial	2	78.8	10	LDH
chlorhexidine	2	83.3	8.9	LDH
NP	2	82.6	8.3	LDH
commercial	3	78.7	10.6	LDH
chlorhexidine	3	77.5	9.4	LDH
NP	3	76.45	8.7	LDH
commercial	4	75.3	6.7	LDH
chlorhexidine	4	74.2	7.2	LDH
NP	4	77.2	8.3	LDH
commercial		3.12167	0.195039	ALP
chlorhexidine		2.85	0.147888	ALP
NP		2.83267	0.0925833	ALP
commercial		0.146667	0.0152753	Collagen
chlorhexidine		0.170667	0.0208167	Collagen
NP		0.171667	0.023094	Collagen
commercial		0.142333	0.0249329	Ared
chlorhexidine		0.151	0.0264575	Ared
NP		0.163667	0.0305505	Ared
